# Supplementary material for: 1-[(1-Benzyl-1H-1,2,3-triazol-4-yl)meth­yl]indoline-2,3-dione
Source: Acta Crystallogr Sect E Struct Rep Online. 2014 Apr 18;70(Pt 5):o588. doi: 10.1107/S1600536814008423 (PMC4011308; doi:10.1107/S1600536814008423)
Supplement: Supplementary file 1 [file e-70-0o588-sup1.cif]

##############################################################################
#                                                                            #
# This CIF contains the data in a paper accepted for publication in          #
# Acta Crystallographica Section E. It conforms to the requirements of       #
# Notes for Authors for Acta Crystallographica Section E, and has been       #
# peer reviewed under the auspices of the IUCr Commission on Journals.       #
#                                                                            #
# Full details of the Crystallographic Information File format               #
# are given in the paper "The Crystallographic Information File (CIF):       #
# a New Standard Archive File for Crystallography" by S. R. Hall, F. H.      #
# Allen and I. D. Brown [Acta Cryst. (1991), A47, 655-685].                  #
#                                                                            #
# The current version of the core CIF dictionary is obtainable from          #
# ftp://ftp.iucr.org/pub/cif_core.dic.                                       #
#                                                                            #
# Software is freely available for graphical display of the structure(s)     #
# in this CIF. For information consult the CIF software page                 #
# http://www.iucr.org/resources/cif/software.                                #
#                                                                            #
# This file may be used for bona fide research purposes within the           #
# scientific community so long as proper attribution is given to the journal # 
# article from which it was obtained.                                        #
#                                                                            #
##############################################################################
data_I
_audit_creation_method     SHELXL-97
_journal_date_recd_electronic     2014-04-07
_journal_date_accepted     2014-04-14
_journal_name_full     'Acta Crystallographica, Section E'
_journal_year     2014
_journal_volume     70
_journal_issue      5
_journal_page_first     o588
_journal_page_last     o588
_journal_paper_category     QO
_journal_paper_doi     10.1107/S1600536814008423
_journal_coeditor_code     BT6975
_publ_contact_author
;
Fatima-Zahrae Qachchachi
Laboratoire de Chimie Organique Appliqu\'ee, Universit\'e Sidi Mohamed
Ben Abdallah, Facult\'e des Sciences et Techniques, Route d'Immouzzer,
BP 2202 F\`es, Morocco
;
_publ_contact_author_email     'fatimazahrae_qachchachi@yahoo.fr'
_publ_contact_author_fax     '212 537 77 54 40'
_publ_section_title
;
1-[(1-Benzyl-1<i>H</i>-1,2,3-triazol-4-yl)methyl]indoline-2,3-dione
;
loop_
    _publ_author_name
    _publ_author_address
    'Qachchachi, Fatima-Zahrae'
;
Laboratoire de Chimie Organique Appliqu\'ee,
Universit\'e Sidi Mohamed Ben Abdallah, Facult\'e des Sciences et Techniques,
Route d'Immouzzer,
BP 2202 F\`es, Morocco
;
    'Kandri Rodi, Youssef'
;
Laboratoire de Chimie Organique Appliqu\'ee,
Universit\'e Sidi Mohamed Ben Abdallah, Facult\'e des Sciences et Techniques,
Route d'Immouzzer,
BP 2202  F\`es, Morocco
;
    'Essassi, El Mokhtar'
;
Laboratoire de Chimie Organique H\'et\'erocyclique, URAC 21,
P\^ole de comp\'etences Pharmacochimie, Universit\'e Mohammed V-Agdal,
BP 1014 Avenue Ibn Batouta, Rabat Morocco
;
    'Bodensteiner, Michael'
;
X-Ray Structure Analysis, University of Regensburg, D-93053 Regensburg,
Germany
;
    'El Ammari, Lahcen'
;
Laboratoire de Chimie du Solide Appliqu\'ee, Facult\'e des Sciences,
Universit\'e Mohammed V-Agdal, Avenue Ibn Battouta, BP 1014, Rabat, Morocco
;
_publ_section_synopsis     .
_database_code_depnum_ccdc_archive     'CCDC 997252'
_chemical_name_systematic
;
1-[(1-Benzyl-1<i>H</i>-1,2,3-triazol-4-yl)methyl]indoline-2,3-dione
;
_chemical_name_common     ?
_chemical_formula_moiety     'C18 H14 N4 O2'
_chemical_formula_sum     'C18 H14 N4 O2'
_chemical_formula_iupac     'C18 H14 N4 O2'
_chemical_formula_weight     318.33
_chemical_melting_point     ?
_symmetry_cell_setting     monoclinic
_symmetry_space_group_name_H-M     'P 21/c'
_symmetry_space_group_name_Hall     '-P 2ybc'
loop_
    _symmetry_equiv_pos_as_xyz
    'x, y, z'
    '-x, y+1/2, -z+1/2'
    '-x, -y, -z'
    'x, -y-1/2, z-1/2'
_cell_length_a     11.53860(18)
_cell_length_b     5.38700(9)
_cell_length_c     23.2433(4)
_cell_angle_alpha     90.00
_cell_angle_beta     92.1048(16)
_cell_angle_gamma     90.00
_cell_volume     1443.79(4)
_cell_formula_units_Z     4
_cell_measurement_reflns_used     4927
_cell_measurement_theta_min     3.8029
_cell_measurement_theta_max     73.3340
_cell_measurement_temperature     123(2)
_exptl_crystal_description     'rod'
_exptl_crystal_colour     'clear intense yellow'
_exptl_crystal_size_max     0.1945
_exptl_crystal_size_mid     0.0364
_exptl_crystal_size_min     0.0147
_exptl_crystal_density_diffrn     1.464
_exptl_crystal_density_meas     ?
_exptl_crystal_density_method     'not measured'
_exptl_crystal_F_000     664
_exptl_absorpt_coefficient_mu     0.808
_exptl_absorpt_correction_type     multi-scan
_exptl_absorpt_process_details
;
[CrysAlis PRO (Agilent, 2013), using expressions derived from
Clark & Reid (1995)]
;
_exptl_absorpt_correction_T_min     0.72145
_exptl_absorpt_correction_T_max     1.00000
_diffrn_ambient_temperature     123(2)
_diffrn_radiation_type     'Cu K\a'
_diffrn_radiation_wavelength     1.54184
_diffrn_radiation_source     'SuperNova (Cu) X-ray Source'
_diffrn_radiation_monochromator     'mirror'
_diffrn_measurement_device_type
                             'Agilent SuperNova, Single source at offset, Atlas'
_diffrn_measurement_method     '\w scans'
_diffrn_detector_area_resol_mean     10.3546
_diffrn_reflns_number     11043
_diffrn_reflns_av_R_equivalents     0.0323
_diffrn_reflns_av_sigmaI/netI     0.0247
_diffrn_reflns_theta_min     3.81
_diffrn_reflns_theta_max     73.49
_diffrn_reflns_theta_full     67.50
_diffrn_measured_fraction_theta_max     0.986
_diffrn_measured_fraction_theta_full     0.998
_diffrn_reflns_limit_h_min     -14
_diffrn_reflns_limit_h_max     11
_diffrn_reflns_limit_k_min     -6
_diffrn_reflns_limit_k_max     6
_diffrn_reflns_limit_l_min     -28
_diffrn_reflns_limit_l_max     27
_refine_special_details
;
Refinement of <i>F</i>^2^ against all reflections. The weighted <i>R</i>-factor
<i>wR</i> and goodness of fit <i>S</i> are based on <i>F</i>^2^, conventional
<i>R</i>-factors <i>R</i> are based on <i>F</i>, with <i>F</i> set to zero for
negative <i>F</i>^2^. The threshold expression of <i>F</i>^2^ >
2\s(<i>F</i>^2^) is used only for calculating <i>R</i>-factors(gt) <i>etc</i>.
and is not relevant to the choice of reflections for refinement.
<i>R</i>-factors based on <i>F</i>^2^ are statistically about twice as large
as those based on <i>F</i>, and <i>R</i>- factors based on all data will be
even larger.
;
_reflns_number_total     2882
_reflns_number_gt     2480
_reflns_threshold_expression     I>2\s(I)
_refine_ls_structure_factor_coef     Fsqd
_refine_ls_matrix_type     full
_refine_ls_R_factor_all     0.0518
_refine_ls_R_factor_gt     0.0447
_refine_ls_wR_factor_gt     0.1179
_refine_ls_wR_factor_ref     0.1234
_refine_ls_goodness_of_fit_ref     1.044
_refine_ls_restrained_S_all     1.044
_refine_ls_number_reflns     2882
_refine_ls_number_parameters     217
_refine_ls_number_restraints     0
_refine_ls_hydrogen_treatment     constr
_refine_ls_weighting_scheme     calc
_refine_ls_weighting_details
         'calc w=1/[\s^2^(Fo^2^)+(0.0677P)^2^+0.6175P] where P=(Fo^2^+2Fc^2^)/3'
_atom_sites_solution_hydrogens     geom
_atom_sites_solution_primary     direct
_atom_sites_solution_secondary     difmap
_refine_ls_shift/su_max     0.001
_refine_ls_shift/su_mean     0.000
_refine_diff_density_max     0.436
_refine_diff_density_min     -0.224
_refine_ls_extinction_method     none
_refine_ls_extinction_coef     ?
loop_
    _atom_type_symbol
    _atom_type_description
    _atom_type_scat_dispersion_real
    _atom_type_scat_dispersion_imag
    _atom_type_scat_source
    'C' 'C' 0.0181 0.0091
                         'International Tables Vol C Tables 4.2.6.8 and 6.1.1.4'
    'H' 'H' 0.0000 0.0000
                         'International Tables Vol C Tables 4.2.6.8 and 6.1.1.4'
    'N' 'N' 0.0311 0.0180
                         'International Tables Vol C Tables 4.2.6.8 and 6.1.1.4'
    'O' 'O' 0.0492 0.0322
                         'International Tables Vol C Tables 4.2.6.8 and 6.1.1.4'
_computing_data_collection     'CrysAlis PRO (Agilent, 2013)'
_computing_cell_refinement     'CrysAlis PRO (Agilent, 2013)'
_computing_data_reduction     'CrysAlis PRO (Agilent, 2013)'
_computing_structure_solution     'SHELXS97 (Sheldrick, 2008)'
_computing_structure_refinement     'SHELXL97 (Sheldrick, 2008)'
_computing_molecular_graphics     'ORTEP-3 for Windows (Farrugia, 2012)'
_computing_publication_material
                            'WinGX (Farrugia, 2012) and publCIF (Westrip, 2010)'
loop_
    _atom_site_type_symbol
    _atom_site_label
    _atom_site_fract_x
    _atom_site_fract_y
    _atom_site_fract_z
    _atom_site_U_iso_or_equiv
    _atom_site_adp_type
    _atom_site_calc_flag
    _atom_site_refinement_flags
    _atom_site_occupancy
    _atom_site_symmetry_multiplicity
    _atom_site_disorder_assembly
    _atom_site_disorder_group
    O O1 0.65655(11) -0.1406(2) 1.29231(5) 0.0327(3) Uani d . 1 1 . .
    O O2 0.48639(10) -0.1470(2) 1.19284(6) 0.0333(3) Uani d . 1 1 . .
    N N1 0.59263(12) 0.1979(3) 1.16704(6) 0.0258(3) Uani d . 1 1 . .
    N N3 0.66397(12) -0.0542(2) 0.99818(6) 0.0267(3) Uani d . 1 1 . .
    N N4 0.67538(12) 0.1811(3) 0.98001(6) 0.0255(3) Uani d . 1 1 . .
    N N2 0.61294(12) -0.0461(3) 1.04795(6) 0.0264(3) Uani d . 1 1 . .
    C C9 0.52982(14) 0.2675(3) 1.11417(7) 0.0269(4) Uani d . 1 1 . .
    H H9A 0.5179 0.4457 1.1140 0.032 Uiso calc R 1 1 . .
    H H9B 0.4541 0.1888 1.1133 0.032 Uiso calc R 1 1 . .
    C C1 0.69237(13) 0.3209(3) 1.18873(7) 0.0235(3) Uani d . 1 1 . .
    C C2 0.74712(14) 0.5253(3) 1.16601(7) 0.0253(3) Uani d . 1 1 . .
    H H2 0.7192 0.6016 1.1324 0.030 Uiso calc R 1 1 . .
    C C4 0.88894(14) 0.5000(3) 1.24613(7) 0.0287(4) Uani d . 1 1 . .
    H H4 0.9552 0.5625 1.2649 0.034 Uiso calc R 1 1 . .
    C C10 0.59134(13) 0.1956(3) 1.06114(7) 0.0242(3) Uani d . 1 1 . .
    C C18 0.94153(15) 0.2600(3) 0.94699(7) 0.0287(4) Uani d . 1 1 . .
    H H18 0.9284 0.4072 0.9666 0.034 Uiso calc R 1 1 . .
    C C6 0.73451(14) 0.2077(3) 1.23951(7) 0.0250(3) Uani d . 1 1 . .
    C C5 0.83290(14) 0.2949(3) 1.26844(7) 0.0276(4) Uani d . 1 1 . .
    H H5 0.8610 0.2184 1.3020 0.033 Uiso calc R 1 1 . .
    C C13 0.84837(15) 0.1331(3) 0.92142(7) 0.0267(4) Uani d . 1 1 . .
    C C3 0.84634(14) 0.6118(3) 1.19591(7) 0.0274(4) Uani d . 1 1 . .
    H H3 0.8851 0.7488 1.1817 0.033 Uiso calc R 1 1 . .
    C C7 0.65586(14) 0.0030(3) 1.25238(7) 0.0264(4) Uani d . 1 1 . .
    C C12 0.72714(15) 0.2352(3) 0.92448(7) 0.0293(4) Uani d . 1 1 . .
    H H12A 0.7291 0.4135 0.9188 0.035 Uiso calc R 1 1 . .
    H H12B 0.6789 0.1639 0.8937 0.035 Uiso calc R 1 1 . .
    C C17 1.05397(15) 0.1708(4) 0.94380(8) 0.0332(4) Uani d . 1 1 . .
    H H17 1.1155 0.2578 0.9611 0.040 Uiso calc R 1 1 . .
    C C16 1.07402(17) -0.0482(4) 0.91471(8) 0.0356(4) Uani d . 1 1 . .
    H H16 1.1491 -0.1094 0.9125 0.043 Uiso calc R 1 1 . .
    C C11 0.63147(13) 0.3411(3) 1.01791(7) 0.0258(3) Uani d . 1 1 . .
    H H11 0.6289 0.5133 1.0153 0.031 Uiso calc R 1 1 . .
    C C14 0.86952(17) -0.0866(3) 0.89222(7) 0.0327(4) Uani d . 1 1 . .
    H H14 0.8082 -0.1740 0.8748 0.039 Uiso calc R 1 1 . .
    C C15 0.98220(18) -0.1757(4) 0.88899(8) 0.0376(4) Uani d . 1 1 . .
    H H15 0.9958 -0.3225 0.8693 0.045 Uiso calc R 1 1 . .
    C C8 0.56440(14) 0.0017(3) 1.20128(7) 0.0268(4) Uani d . 1 1 . .
loop_
    _atom_site_aniso_label
    _atom_site_aniso_U_11
    _atom_site_aniso_U_22
    _atom_site_aniso_U_33
    _atom_site_aniso_U_12
    _atom_site_aniso_U_13
    _atom_site_aniso_U_23
    O1 0.0334(6) 0.0294(6) 0.0359(7) 0.0032(5) 0.0104(5) 0.0061(5)
    O2 0.0274(6) 0.0285(6) 0.0444(7) -0.0058(5) 0.0064(5) -0.0018(5)
    N1 0.0235(6) 0.0253(7) 0.0286(7) -0.0017(5) 0.0023(5) -0.0016(5)
    N3 0.0303(7) 0.0193(7) 0.0307(7) -0.0013(5) 0.0024(6) 0.0006(5)
    N4 0.0250(7) 0.0215(7) 0.0300(7) -0.0017(5) -0.0001(5) 0.0026(5)
    N2 0.0275(7) 0.0220(7) 0.0299(7) -0.0005(5) 0.0026(5) 0.0003(5)
    C9 0.0239(7) 0.0259(8) 0.0307(8) 0.0012(6) 0.0000(6) -0.0031(6)
    C1 0.0223(7) 0.0236(8) 0.0250(7) 0.0021(6) 0.0054(6) -0.0039(6)
    C2 0.0269(8) 0.0234(8) 0.0259(8) 0.0001(6) 0.0040(6) -0.0015(6)
    C4 0.0254(8) 0.0318(9) 0.0288(8) -0.0024(7) 0.0018(6) -0.0049(7)
    C10 0.0201(7) 0.0225(8) 0.0298(8) 0.0008(6) -0.0027(6) -0.0019(6)
    C18 0.0337(9) 0.0257(8) 0.0267(8) -0.0003(7) 0.0032(7) -0.0006(6)
    C6 0.0256(7) 0.0242(8) 0.0256(8) 0.0027(6) 0.0076(6) -0.0017(6)
    C5 0.0270(8) 0.0306(8) 0.0255(8) 0.0032(6) 0.0039(6) -0.0014(6)
    C13 0.0323(8) 0.0242(8) 0.0238(7) -0.0008(6) 0.0033(6) 0.0061(6)
    C3 0.0267(8) 0.0256(8) 0.0303(8) -0.0030(6) 0.0075(6) -0.0025(6)
    C7 0.0267(8) 0.0219(8) 0.0310(8) 0.0030(6) 0.0090(6) -0.0011(6)
    C12 0.0320(8) 0.0292(9) 0.0268(8) -0.0017(7) 0.0010(6) 0.0056(7)
    C17 0.0304(9) 0.0377(10) 0.0315(9) -0.0009(7) 0.0032(7) 0.0051(7)
    C16 0.0377(9) 0.0379(10) 0.0318(9) 0.0098(8) 0.0108(7) 0.0092(8)
    C11 0.0239(8) 0.0190(7) 0.0343(9) 0.0004(6) -0.0029(6) -0.0008(6)
    C14 0.0430(10) 0.0266(9) 0.0284(8) -0.0052(7) 0.0022(7) 0.0005(7)
    C15 0.0555(12) 0.0277(9) 0.0305(9) 0.0063(8) 0.0130(8) 0.0023(7)
    C8 0.0238(8) 0.0227(8) 0.0343(9) 0.0001(6) 0.0081(6) -0.0024(6)
_geom_special_details
;
All e.s.d.'s (except the e.s.d. in the dihedral angle between two l.s. planes)
are estimated using the full covariance matrix. The cell e.s.d.'s are taken
into account individually in the estimation of e.s.d.'s in distances, angles
and torsion angles; correlations between e.s.d.'s in cell parameters are only
used when they are defined by crystal symmetry. An approximate (isotropic)
treatment of cell e.s.d.'s is used for estimating e.s.d.'s involving l.s.
planes.
;
loop_
    _geom_bond_atom_site_label_1
    _geom_bond_atom_site_label_2
    _geom_bond_site_symmetry_2
    _geom_bond_distance
    _geom_bond_publ_flag
    O1 C7 . 1.208(2) ?
    O2 C8 . 1.216(2) ?
    N1 C8 . 1.370(2) ?
    N1 C1 . 1.406(2) ?
    N1 C9 . 1.453(2) ?
    N3 N2 . 1.318(2) ?
    N3 N4 . 1.3436(19) ?
    N4 C11 . 1.345(2) ?
    N4 C12 . 1.471(2) ?
    N2 C10 . 1.362(2) ?
    C9 C10 . 1.496(2) ?
    C9 H9A . 0.9700 ?
    C9 H9B . 0.9700 ?
    C1 C2 . 1.384(2) ?
    C1 C6 . 1.400(2) ?
    C2 C3 . 1.397(2) ?
    C2 H2 . 0.9300 ?
    C4 C3 . 1.387(2) ?
    C4 C5 . 1.390(2) ?
    C4 H4 . 0.9300 ?
    C10 C11 . 1.369(2) ?
    C18 C17 . 1.388(3) ?
    C18 C13 . 1.389(2) ?
    C18 H18 . 0.9300 ?
    C6 C5 . 1.380(2) ?
    C6 C7 . 1.466(2) ?
    C5 H5 . 0.9300 ?
    C13 C14 . 1.390(2) ?
    C13 C12 . 1.507(2) ?
    C3 H3 . 0.9300 ?
    C7 C8 . 1.560(2) ?
    C12 H12A . 0.9700 ?
    C12 H12B . 0.9700 ?
    C17 C16 . 1.383(3) ?
    C17 H17 . 0.9300 ?
    C16 C15 . 1.380(3) ?
    C16 H16 . 0.9300 ?
    C11 H11 . 0.9300 ?
    C14 C15 . 1.391(3) ?
    C14 H14 . 0.9300 ?
    C15 H15 . 0.9300 ?
loop_
    _geom_angle_atom_site_label_1
    _geom_angle_atom_site_label_2
    _geom_angle_atom_site_label_3
    _geom_angle_site_symmetry_1
    _geom_angle_site_symmetry_3
    _geom_angle
    _geom_angle_publ_flag
    C8 N1 C1 . . 111.37(14) ?
    C8 N1 C9 . . 124.67(14) ?
    C1 N1 C9 . . 123.94(14) ?
    N2 N3 N4 . . 107.26(13) ?
    N3 N4 C11 . . 110.80(13) ?
    N3 N4 C12 . . 120.69(14) ?
    C11 N4 C12 . . 128.48(14) ?
    N3 N2 C10 . . 108.69(13) ?
    N1 C9 C10 . . 113.14(13) ?
    N1 C9 H9A . . 109.0 ?
    C10 C9 H9A . . 109.0 ?
    N1 C9 H9B . . 109.0 ?
    C10 C9 H9B . . 109.0 ?
    H9A C9 H9B . . 107.8 ?
    C2 C1 C6 . . 121.28(15) ?
    C2 C1 N1 . . 128.14(15) ?
    C6 C1 N1 . . 110.58(14) ?
    C1 C2 C3 . . 116.92(15) ?
    C1 C2 H2 . . 121.5 ?
    C3 C2 H2 . . 121.5 ?
    C3 C4 C5 . . 120.24(16) ?
    C3 C4 H4 . . 119.9 ?
    C5 C4 H4 . . 119.9 ?
    N2 C10 C11 . . 108.21(14) ?
    N2 C10 C9 . . 121.95(15) ?
    C11 C10 C9 . . 129.80(15) ?
    C17 C18 C13 . . 121.12(17) ?
    C17 C18 H18 . . 119.4 ?
    C13 C18 H18 . . 119.4 ?
    C5 C6 C1 . . 121.09(16) ?
    C5 C6 C7 . . 131.36(16) ?
    C1 C6 C7 . . 107.54(15) ?
    C6 C5 C4 . . 118.32(16) ?
    C6 C5 H5 . . 120.8 ?
    C4 C5 H5 . . 120.8 ?
    C18 C13 C14 . . 118.74(16) ?
    C18 C13 C12 . . 120.34(16) ?
    C14 C13 C12 . . 120.91(16) ?
    C4 C3 C2 . . 122.16(16) ?
    C4 C3 H3 . . 118.9 ?
    C2 C3 H3 . . 118.9 ?
    O1 C7 C6 . . 130.68(17) ?
    O1 C7 C8 . . 124.58(15) ?
    C6 C7 C8 . . 104.74(13) ?
    N4 C12 C13 . . 112.11(13) ?
    N4 C12 H12A . . 109.2 ?
    C13 C12 H12A . . 109.2 ?
    N4 C12 H12B . . 109.2 ?
    C13 C12 H12B . . 109.2 ?
    H12A C12 H12B . . 107.9 ?
    C16 C17 C18 . . 119.66(18) ?
    C16 C17 H17 . . 120.2 ?
    C18 C17 H17 . . 120.2 ?
    C15 C16 C17 . . 119.75(17) ?
    C15 C16 H16 . . 120.1 ?
    C17 C16 H16 . . 120.1 ?
    N4 C11 C10 . . 105.03(14) ?
    N4 C11 H11 . . 127.5 ?
    C10 C11 H11 . . 127.5 ?
    C13 C14 C15 . . 120.10(17) ?
    C13 C14 H14 . . 120.0 ?
    C15 C14 H14 . . 120.0 ?
    C16 C15 C14 . . 120.62(17) ?
    C16 C15 H15 . . 119.7 ?
    C14 C15 H15 . . 119.7 ?
    O2 C8 N1 . . 127.25(16) ?
    O2 C8 C7 . . 127.03(16) ?
    N1 C8 C7 . . 105.70(13) ?
loop_
    _geom_hbond_atom_site_label_D
    _geom_hbond_atom_site_label_H
    _geom_hbond_atom_site_label_A
    _geom_hbond_site_symmetry_A
    _geom_hbond_distance_DH
    _geom_hbond_distance_HA
    _geom_hbond_distance_DA
    _geom_hbond_angle_DHA
    C11 H11 N2 1_565 0.93 2.50 3.383(2) 158.4
    C11 H11 N3 1_565 0.93 2.40 3.313(2) 166.9
_iucr_refine_instructions_details
;
TITL FZ 11 IN P2(1)/C
CELL  1.54184  11.5386   5.3870  23.2433   90.000   92.105   90.000
ZERR     4.00   0.0002   0.0001   0.0004    0.000    0.002    0.000
LATT   1
SYMM  - X, 1/2 + Y, 1/2 - Z
SFAC  C    H    N    O
UNIT  72   56   16   8
MERG   2
FMAP   2
PLAN   10
ACTA 135
BOND
BOND $H
HTAB C11 N2_$1
HTAB C11 N3_$1
eqiv $1 x, y+1, z
L.S.  10
WGHT    0.067700    0.617500
FVAR       5.25945
O1    4    0.656555   -0.140597    1.292308    11.00000    0.03342    0.02936 =
         0.03590    0.00607    0.01040    0.00321
O2    4    0.486386   -0.147037    1.192842    11.00000    0.02743    0.02847 =
         0.04435   -0.00179    0.00639   -0.00578
N1    3    0.592626    0.197866    1.167035    11.00000    0.02347    0.02530 =
         0.02863   -0.00162    0.00229   -0.00175
N3    3    0.663970   -0.054155    0.998177    11.00000    0.03028    0.01929 =
         0.03071    0.00058    0.00236   -0.00134
N4    3    0.675382    0.181056    0.980011    11.00000    0.02498    0.02146 =
         0.02997    0.00256   -0.00008   -0.00175
N2    3    0.612940   -0.046067    1.047948    11.00000    0.02752    0.02203 =
         0.02986    0.00030    0.00256   -0.00047
C9    1    0.529817    0.267457    1.114166    11.00000    0.02391    0.02585 =
         0.03071   -0.00315   -0.00004    0.00124
AFIX  23
H9A   2    0.517916    0.445709    1.114012    11.00000   -1.20000
H9B   2    0.454148    0.188828    1.113341    11.00000   -1.20000
AFIX   0
C1    1    0.692367    0.320921    1.188733    11.00000    0.02229    0.02357 =
         0.02504   -0.00387    0.00541    0.00206
C2    1    0.747123    0.525339    1.166009    11.00000    0.02686    0.02344 =
         0.02594   -0.00152    0.00401    0.00014
AFIX  43
H2    2    0.719171    0.601611    1.132391    11.00000   -1.20000
AFIX   0
C4    1    0.888944    0.500018    1.246127    11.00000    0.02544    0.03179 =
         0.02883   -0.00488    0.00175   -0.00239
AFIX  43
H4    2    0.955239    0.562498    1.264931    11.00000   -1.20000
AFIX   0
C10   1    0.591342    0.195550    1.061142    11.00000    0.02008    0.02255 =
         0.02984   -0.00186   -0.00271    0.00083
C18   1    0.941529    0.259967    0.946994    11.00000    0.03374    0.02570 =
         0.02670   -0.00062    0.00318   -0.00035
AFIX  43
H18   2    0.928350    0.407210    0.966593    11.00000   -1.20000
AFIX   0
C6    1    0.734507    0.207720    1.239512    11.00000    0.02556    0.02421 =
         0.02563   -0.00168    0.00756    0.00268
C5    1    0.832900    0.294933    1.268437    11.00000    0.02700    0.03059 =
         0.02549   -0.00144    0.00388    0.00324
AFIX  43
H5    2    0.860980    0.218420    1.302001    11.00000   -1.20000
AFIX   0
C13   1    0.848374    0.133082    0.921423    11.00000    0.03231    0.02417 =
         0.02376    0.00609    0.00333   -0.00080
C3    1    0.846338    0.611831    1.195909    11.00000    0.02669    0.02558 =
         0.03029   -0.00254    0.00755   -0.00304
AFIX  43
H3    2    0.885087    0.748844    1.181681    11.00000   -1.20000
AFIX   0
C7    1    0.655856    0.002969    1.252384    11.00000    0.02671    0.02194 =
         0.03101   -0.00111    0.00896    0.00297
C12   1    0.727139    0.235234    0.924483    11.00000    0.03199    0.02919 =
         0.02684    0.00563    0.00103   -0.00173
AFIX  23
H12A  2    0.729105    0.413536    0.918778    11.00000   -1.20000
H12B  2    0.678916    0.163866    0.893676    11.00000   -1.20000
AFIX   0
C17   1    1.053970    0.170753    0.943796    11.00000    0.03042    0.03772 =
         0.03151    0.00506    0.00316   -0.00090
AFIX  43
H17   2    1.115505    0.257750    0.961119    11.00000   -1.20000
AFIX   0
C16   1    1.074023   -0.048248    0.914707    11.00000    0.03770    0.03790 =
         0.03183    0.00923    0.01077    0.00983
AFIX  43
H16   2    1.149104   -0.109379    0.912494    11.00000   -1.20000
AFIX   0
C11   1    0.631472    0.341117    1.017914    11.00000    0.02387    0.01900 =
         0.03432   -0.00083   -0.00289    0.00044
AFIX  43
H11   2    0.628932    0.513317    1.015311    11.00000   -1.20000
AFIX   0
C14   1    0.869524   -0.086550    0.892220    11.00000    0.04302    0.02664 =
         0.02838    0.00053    0.00222   -0.00525
AFIX  43
H14   2    0.808225   -0.174024    0.874820    11.00000   -1.20000
AFIX   0
C15   1    0.982198   -0.175654    0.888987    11.00000    0.05550    0.02770 =
         0.03051    0.00235    0.01298    0.00628
AFIX  43
H15   2    0.995806   -0.322494    0.869307    11.00000   -1.20000
AFIX   0
C8    1    0.564400    0.001681    1.201283    11.00000    0.02383    0.02271 =
         0.03433   -0.00236    0.00813    0.00009
HKLF 4
REM  FZ 11 IN P2(1)/C
REM R1 =  0.0447 for   2480 Fo > 4sig(Fo)  and  0.0518 for all   2882 data
REM    217 parameters refined using      0 restraints
END
WGHT      0.0674      0.6172
REM Highest difference peak  0.436,  deepest hole -0.224,  1-sigma level  0.058
Q1    1   0.6644  0.5414  0.9992  11.00000  0.05    0.44
Q2    1   0.6165 -0.3661  1.2850  11.00000  0.05    0.33
Q3    1   0.7829  0.2474  1.2504  11.00000  0.05    0.32
Q4    1   0.7932  0.9572  1.1777  11.00000  0.05    0.32
Q5    1   0.7047  0.2927  1.2268  11.00000  0.05    0.30
Q6    1   0.4615 -0.3588  1.1879  11.00000  0.05    0.29
Q7    1   0.6345  0.2819  1.1758  11.00000  0.05    0.28
Q8    1   0.5226 -0.3722  1.2006  11.00000  0.05    0.28
Q9    1   0.6963 -0.3685  1.2984  11.00000  0.05    0.26
Q10   1   0.7323  0.1930  1.1990  11.00000  0.05    0.26
;
