# Supplementary material for: 1-[(1-Benzyl-1H-1,2,3-triazol-4-yl)meth­yl]indoline-2,3-dione
Source: Acta Crystallogr Sect E Struct Rep Online. 2014 Apr 18;70(Pt 5):o588. doi: 10.1107/S1600536814008423 (PMC4011308; doi:10.1107/S1600536814008423)
Supplement: Supplementary file 2 [file e-70-0o588-Isup2.hkl]

# 
# h,k,l, Fc-squared, Fo-squared, sigma(Fo-squared) and status flag 
# 
data_I
_shelx_title ' FZ 11 IN P2(1)/C' 
_shelx_refln_list_code          4 
_shelx_F_calc_maximum      129.05 
_exptl_crystal_F_000       664.00 
_reflns_d_resolution_high  0.8041 
 
loop_ 
 _symmetry_equiv_pos_as_xyz 
 'x, y, z' 
 '-x, y+1/2, -z+1/2' 
 '-x, -y, -z' 
 'x, -y-1/2, z-1/2' 
 
_cell_length_a    11.5386 
_cell_length_b     5.3870 
_cell_length_c    23.2433 
_cell_angle_alpha  90.000 
_cell_angle_beta   92.105 
_cell_angle_gamma  90.000 
 
_shelx_F_squared_multiplier     1.000 
 
loop_ 
 _refln_index_h 
 _refln_index_k 
 _refln_index_l 
 _refln_F_squared_calc 
 _refln_F_squared_meas 
 _refln_F_squared_sigma 
 _refln_observed_status 
   1   0   0     3189.10     3454.34     20.26 o 
   2   0   0       22.10       15.54      2.18 o 
   3   0   0     3781.83     3822.07     37.65 o 
   4   0   0     4991.58     4871.00     46.30 o 
   5   0   0     1675.46     1648.91     25.18 o 
   6   0   0      848.85      787.66     19.05 o 
   7   0   0        7.02       20.40      5.96 o 
   8   0   0       68.80       71.29      9.44 o 
   9   0   0      344.56      334.22      7.60 o 
  10   0   0      494.10      488.20      9.41 o 
  11   0   0      149.01      138.39      5.85 o 
  12   0   0      403.40      437.97     13.10 o 
  13   0   0       26.63       22.59      4.57 o 
  14   0   0       12.99        6.13      2.45 o 
   1   1   0     8971.34     9363.90     61.34 o 
   2   1   0     3307.20     3503.60     41.91 o 
   3   1   0       27.12       44.51      2.51 o 
   4   1   0      303.94      307.67      6.78 o 
   5   1   0      715.78      675.54     17.57 o 
   6   1   0      848.62      869.81     21.17 o 
   7   1   0        4.14       -0.50      8.02 o 
   8   1   0      296.74      320.47      6.98 o 
   9   1   0      128.80      138.97      4.48 o 
  10   1   0      441.23      432.96      7.64 o 
  11   1   0       13.83       17.98      2.06 o 
  12   1   0      206.54      200.13      7.11 o 
  13   1   0      147.15      134.57      4.98 o 
  14   1   0       43.72       42.02      3.75 o 
   0   2   0     1824.18     2121.82     23.76 o 
   1   2   0       22.30       85.27      5.24 o 
   2   2   0      107.64      102.70      4.96 o 
   3   2   0        9.85       16.49      2.50 o 
   4   2   0     1479.16     1525.81     20.18 o 
   5   2   0        1.62        0.64      1.95 o 
   6   2   0       79.54       68.78      5.68 o 
   7   2   0      178.63      197.34      8.75 o 
   8   2   0      147.73      151.33      6.19 o 
   9   2   0      825.66      820.61     12.12 o 
  10   2   0       53.68       59.16      2.94 o 
  11   2   0       40.61       35.66      2.25 o 
  12   2   0        0.00        2.03      1.55 o 
  13   2   0        8.41        5.96      1.46 o 
   1   3   0     3785.83     4487.24     39.57 o 
   2   3   0      780.83      884.88     17.64 o 
   3   3   0       34.17       40.07      4.19 o 
   4   3   0       10.40       13.62      3.14 o 
   5   3   0       60.46       46.96      3.47 o 
   6   3   0       27.27       24.56      2.84 o 
   7   3   0        3.14       -0.08      2.79 o 
   8   3   0      149.47      131.73      5.64 o 
   9   3   0       55.09       57.67      3.84 o 
  10   3   0        1.54        0.85      1.79 o 
  11   3   0       30.57       34.03      2.92 o 
  12   3   0       11.77       12.59      2.98 o 
   0   4   0      177.26      224.27      7.95 o 
   1   4   0       32.87       49.22      2.30 o 
   2   4   0        0.31        0.36      1.27 o 
   3   4   0       49.73       67.53      2.62 o 
   4   4   0       78.19       69.19      3.05 o 
   5   4   0        0.12        1.32      1.72 o 
   6   4   0     1133.38     1176.75     13.69 o 
   7   4   0        6.13        6.68      1.85 o 
   8   4   0       27.06       29.14      2.98 o 
   9   4   0       14.58       14.08      2.17 o 
  10   4   0        0.18        0.63      1.42 o 
  11   4   0       83.92       76.10      5.50 o 
   1   5   0       99.95      113.44      4.12 o 
   2   5   0      315.80      341.64      8.16 o 
   3   5   0        3.32        9.45      2.00 o 
   4   5   0       61.26       65.26      3.23 o 
   5   5   0      446.80      471.57      9.44 o 
   6   5   0        6.58        6.01      1.85 o 
   7   5   0       49.76       47.80      3.77 o 
   8   5   0        0.02       -1.87      1.87 o 
   9   5   0       10.35        6.61      3.53 o 
   0   6   0      476.99      590.60     32.57 o 
   1   6   0      147.36      157.61      5.05 o 
   2   6   0        1.81        2.44      1.37 o 
   3   6   0      188.52      191.19      6.69 o 
   4   6   0       23.42       22.69      2.76 o 
   5   6   0        8.32        6.63      1.40 o 
   6   6   0       28.43       25.32      3.01 o 
 -14   1   1       15.46       17.06      2.78 o 
 -13   1   1       66.09       73.50      3.83 o 
 -12   1   1       15.87       20.65      2.34 o 
 -11   1   1        8.01       12.63      2.07 o 
 -10   1   1        1.40       10.73      1.97 o 
  -9   1   1      175.68      196.68      4.34 o 
  -8   1   1        3.84        5.16      1.94 o 
  -7   1   1       13.64       14.47      4.65 o 
  -6   1   1      653.68      718.94     20.80 o 
  -5   1   1        3.55        2.08      1.81 o 
  -4   1   1     2312.64     1953.07     59.19 o 
  -3   1   1      174.40      148.77      4.83 o 
  -2   1   1    13062.12    10893.37     65.03 o 
  -1   1   1      340.27      274.31      5.25 o 
   0   1   1     8703.32     6944.82     53.12 o 
   1   1   1      153.88      134.41      3.39 o 
   2   1   1     3651.15     2966.71     27.53 o 
   3   1   1     1366.58     1153.17     13.51 o 
   4   1   1      551.71      480.43      8.56 o 
   5   1   1        4.89       20.73      2.37 o 
   6   1   1     1366.96     1333.36     33.86 o 
   7   1   1       22.71       25.14      4.77 o 
   8   1   1      302.84      296.33      6.74 o 
   9   1   1      211.47      234.15      5.70 o 
  10   1   1       34.00       34.21      2.47 o 
  11   1   1      626.31      685.01      9.28 o 
  12   1   1      194.48      219.10      7.38 o 
  13   1   1       24.20       26.23      2.62 o 
  14   1   1       22.67       30.10      3.47 o 
 -13   2   1       93.03       91.00     14.68 o 
 -12   2   1       29.10       26.45      2.37 o 
 -11   2   1       89.14       85.25      3.18 o 
 -10   2   1        2.80       12.51      1.89 o 
  -9   2   1      130.96      139.32      5.16 o 
  -8   2   1      117.42      122.31      5.06 o 
  -7   2   1      805.19      805.50     22.02 o 
  -6   2   1     2881.86     2977.96     45.93 o 
  -5   2   1      406.07      374.20     12.32 o 
  -4   2   1      473.26      453.17     11.08 o 
  -3   2   1      463.33      406.15      8.41 o 
  -2   2   1        1.29        0.95      1.13 o 
  -1   2   1     2344.87     2126.69     18.00 o 
   0   2   1      222.87      196.68      4.92 o 
   1   2   1     1357.73     1210.76     14.81 o 
   2   2   1      102.87      108.21      4.86 o 
   3   2   1       24.76       29.77      3.23 o 
   4   2   1      143.21      151.25      6.54 o 
   5   2   1      755.22      757.55     29.77 o 
   6   2   1      265.25      261.42     10.56 o 
   7   2   1      509.49      546.26     17.44 o 
   8   2   1        0.67        5.12      1.48 o 
   9   2   1       50.07       51.96      3.44 o 
  10   2   1       20.18       25.57      2.08 o 
  11   2   1      109.05      110.65      3.96 o 
  12   2   1       33.08       29.97      3.48 o 
  13   2   1      109.93      110.47     10.60 o 
 -12   3   1        9.57       12.58      3.12 o 
 -11   3   1      198.57      187.65      5.94 o 
 -10   3   1        4.55        4.75      2.39 o 
  -9   3   1       10.98        9.17      1.86 o 
  -8   3   1       18.68       20.55      2.89 o 
  -7   3   1     2224.58     2210.42     36.44 o 
  -6   3   1       97.53       83.05      3.21 o 
  -5   3   1       70.25       68.07      3.53 o 
  -4   3   1       41.04       50.26      4.74 o 
  -3   3   1        4.29        2.23      2.34 o 
  -2   3   1       24.06       18.24      3.08 o 
  -1   3   1      217.59      216.66      8.45 o 
   0   3   1      346.47      395.54     12.71 o 
   1   3   1       73.45       63.75      5.00 o 
   2   3   1       21.61       23.53      3.40 o 
   3   3   1      168.50      157.02      7.95 o 
   4   3   1      864.47      817.17     18.33 o 
   5   3   1       72.75       72.33      3.61 o 
   6   3   1      101.00       82.35      2.92 o 
   7   3   1      318.87      316.59      7.42 o 
   8   3   1        4.25        6.86      2.25 o 
   9   3   1       16.54       16.36      2.60 o 
  10   3   1       37.02       42.75      2.54 o 
  11   3   1      181.75      196.49      5.07 o 
 -11   4   1        0.90        4.00      2.14 o 
 -10   4   1      328.63      331.95      8.07 o 
  -9   4   1       43.47       44.59      3.09 o 
  -8   4   1       64.22       65.91      3.99 o 
  -7   4   1        0.59       -1.82      1.82 o 
  -6   4   1      647.71      641.37     10.09 o 
  -5   4   1        0.75        2.64      2.97 o 
  -4   4   1       38.27       36.42      2.67 o 
  -3   4   1      138.22      120.60      3.72 o 
  -2   4   1      357.54      312.94      6.47 o 
  -1   4   1      178.31      155.73      5.61 o 
   0   4   1      301.54      291.73      5.48 o 
   1   4   1      535.70      514.91      6.47 o 
   2   4   1     1147.83     1110.51     11.05 o 
   3   4   1       33.84       32.11      1.89 o 
   4   4   1       54.31       59.39      3.73 o 
   5   4   1     1619.38     1573.26     15.50 o 
   6   4   1      161.65      162.87      5.24 o 
   7   4   1      130.69      137.26      4.79 o 
   8   4   1        3.95        0.63      1.84 o 
   9   4   1       37.32       41.03      3.02 o 
  10   4   1       14.26       17.95      2.15 o 
  11   4   1        6.27        2.28      1.99 o 
  -9   5   1        4.13        3.75      1.26 o 
  -8   5   1      165.64      160.77      7.93 o 
  -7   5   1       78.73       91.57      4.12 o 
  -6   5   1       28.43       31.09      2.87 o 
  -5   5   1       42.70       44.24      3.32 o 
  -4   5   1       79.59       94.81      3.85 o 
  -3   5   1        2.39        2.57      2.31 o 
  -2   5   1      154.44      145.61      5.59 o 
  -1   5   1      114.91      106.25      4.06 o 
   0   5   1       92.35       90.82      3.78 o 
   1   5   1        1.39        1.11      1.47 o 
   2   5   1       36.38       33.51      2.87 o 
   3   5   1      446.94      437.28      7.91 o 
   4   5   1      112.03      115.43      5.12 o 
   5   5   1       80.66       79.85      4.19 o 
   6   5   1       15.11       16.10      2.49 o 
   7   5   1        0.92       -0.66      3.55 o 
   8   5   1        0.21        0.70      1.76 o 
   9   5   1        0.18        1.11      1.27 o 
  -6   6   1       74.72       75.99      4.82 o 
  -5   6   1       44.53       42.58      2.38 o 
  -4   6   1       20.82       18.27      2.05 o 
  -3   6   1       14.08       13.89      2.26 o 
  -2   6   1        0.02       -2.02      2.03 o 
  -1   6   1       60.37       58.12      2.94 o 
   0   6   1       99.33       90.47      4.04 o 
   1   6   1       19.29       24.98      2.42 o 
   2   6   1        4.46        5.90      1.36 o 
   3   6   1       83.03       82.47      4.39 o 
   4   6   1       17.68       22.83      2.60 o 
   5   6   1       71.95       64.03      2.77 o 
   6   6   1       63.69       50.33      3.91 o 
 -14   0   2        9.94        5.63      2.44 o 
 -13   0   2       53.20       52.96      6.20 o 
 -12   0   2        2.58        5.49      2.88 o 
 -11   0   2       62.29       65.49      4.36 o 
 -10   0   2       66.94       64.04      3.70 o 
  -9   0   2       65.57       73.62      3.74 o 
  -8   0   2      412.48      459.35     31.43 o 
  -7   0   2       10.71        7.81      4.37 o 
  -6   0   2      703.20      662.52     23.67 o 
  -5   0   2      313.93      335.79     10.16 o 
  -4   0   2        2.09       -0.72      1.56 o 
  -3   0   2     1245.44     1348.30     22.38 o 
  -2   0   2     9192.75     8820.02     51.62 o 
   0   0   2      198.25      194.28      5.14 o 
   1   0   2     2005.12     1943.67     26.91 o 
   2   0   2      979.60     1084.77     12.02 o 
   3   0   2    16091.39    16100.00     66.60 o 
   4   0   2     3332.79     3421.17     53.31 o 
   5   0   2     3539.60     3542.44     54.86 o 
   6   0   2       52.50       41.34      4.94 o 
   7   0   2     2336.73     2376.66     38.47 o 
   8   0   2       15.35        6.71      2.68 o 
   9   0   2      948.10      882.57     15.03 o 
  10   0   2       17.75       16.44      6.38 o 
  11   0   2       73.63       76.48      6.18 o 
  12   0   2      504.00      509.14     13.84 o 
  13   0   2      285.82      330.05     21.15 o 
  14   0   2        2.83        6.05      2.13 o 
 -14   1   2       22.52       24.90      3.06 o 
 -13   1   2       19.55       16.75      2.66 o 
 -12   1   2        0.06       -1.80      1.80 o 
 -11   1   2      102.74       94.60      3.51 o 
 -10   1   2      388.25      378.76      6.35 o 
  -9   1   2      476.51      475.24      6.65 o 
  -8   1   2      118.97      143.12      4.23 o 
  -7   1   2      109.51      112.72     12.71 o 
  -6   1   2       65.16       64.28      6.35 o 
  -5   1   2       22.15       24.55      4.18 o 
  -4   1   2      133.47      117.24      4.56 o 
  -3   1   2     1989.95     2299.38     30.07 o 
  -2   1   2      124.27      200.29      6.42 o 
  -1   1   2      792.21      855.02      8.94 o 
   0   1   2      531.44      576.97      7.90 o 
   1   1   2     3913.17     3897.86     25.50 o 
   2   1   2     3529.71     3385.51     18.95 o 
   3   1   2       65.44       62.31      2.47 o 
   4   1   2     1193.22     1116.97     11.40 o 
   5   1   2     2611.33     2701.91     27.59 o 
   6   1   2      240.66      313.46     11.84 o 
   7   1   2       53.60       53.52      7.08 o 
   8   1   2      109.55      114.12      4.34 o 
   9   1   2      239.45      234.91      5.67 o 
  10   1   2       66.62       64.27      3.18 o 
  11   1   2       43.21       47.60      2.92 o 
  12   1   2        0.94       -2.41      2.41 o 
  13   1   2       51.15       58.36      3.33 o 
  14   1   2       25.10       20.99      2.86 o 
 -13   2   2      135.04      114.57      5.75 o 
 -12   2   2       21.82       22.04      2.14 o 
 -11   2   2      170.63      156.11      4.14 o 
 -10   2   2      250.06      240.48      5.44 o 
  -9   2   2      398.44      392.51      7.49 o 
  -8   2   2       14.20       14.38      1.74 o 
  -7   2   2        4.71        1.05      2.20 o 
  -6   2   2       27.26       20.90      4.10 o 
  -5   2   2       19.16       27.69      3.84 o 
  -4   2   2      375.83      372.38     10.08 o 
  -3   2   2       21.99       33.01      2.78 o 
  -2   2   2     1107.05     1317.25     15.54 o 
  -1   2   2     1288.61     1362.61     14.76 o 
   0   2   2      380.56      411.20      6.65 o 
   1   2   2       59.70       64.22      3.68 o 
   2   2   2       22.07       21.09      2.37 o 
   3   2   2      486.81      540.26     10.87 o 
   4   2   2      327.79      421.34      9.74 o 
   5   2   2      485.60      454.38     10.41 o 
   6   2   2      453.27      523.45     22.18 o 
   7   2   2        3.22        1.52      3.50 o 
   8   2   2       57.27       51.76      2.55 o 
   9   2   2       85.16       88.60      5.29 o 
  10   2   2        3.96        2.35      1.71 o 
  11   2   2       86.51       84.60      3.47 o 
  12   2   2      163.85      177.60      7.26 o 
  13   2   2       25.39       26.16      2.40 o 
 -12   3   2        0.10       -0.63      2.13 o 
 -11   3   2       22.80       26.22      2.66 o 
 -10   3   2       57.56       50.65      3.90 o 
  -9   3   2       52.46       49.60      3.68 o 
  -8   3   2       11.56        8.67      3.79 o 
  -7   3   2       53.14       58.74      3.20 o 
  -6   3   2       69.10       61.80      2.65 o 
  -5   3   2      377.85      362.71      7.90 o 
  -4   3   2      270.73      295.81     11.10 o 
  -3   3   2        0.66        2.82      2.49 o 
  -2   3   2      287.13      368.27     11.44 o 
  -1   3   2     1342.18     1573.99     23.41 o 
   0   3   2       76.21       83.81      5.39 o 
   1   3   2      691.97      827.87     16.59 o 
   2   3   2     1030.37     1154.62     20.32 o 
   3   3   2      433.87      540.19     14.36 o 
   4   3   2       27.58       44.15      4.54 o 
   5   3   2      100.97      106.34      5.06 o 
   6   3   2        3.96        4.56      1.44 o 
   7   3   2       30.25       31.29      3.40 o 
   8   3   2      222.30      204.58      6.40 o 
   9   3   2        0.15       -1.46      2.04 o 
  10   3   2        0.65        3.14      1.55 o 
  11   3   2      101.97      104.30      4.28 o 
 -11   4   2       45.41       36.73      4.17 o 
 -10   4   2        2.06        2.73      2.06 o 
  -9   4   2      313.64      304.47      7.39 o 
  -8   4   2       39.16       34.02      2.68 o 
  -7   4   2       64.99       61.82      3.51 o 
  -6   4   2      283.66      293.28      7.01 o 
  -5   4   2       39.95       55.34      3.80 o 
  -4   4   2      474.98      469.35      7.78 o 
  -3   4   2       95.96       96.19      3.52 o 
  -2   4   2      238.44      260.76      6.01 o 
  -1   4   2      270.26      320.60      7.87 o 
   0   4   2       19.50       29.90      2.99 o 
   1   4   2       28.83       37.58      2.03 o 
   2   4   2        1.72        2.56      1.48 o 
   3   4   2      196.87      211.75      4.89 o 
   4   4   2       17.00       35.96      2.22 o 
   5   4   2       12.98       13.60      2.04 o 
   6   4   2        3.11        2.57      1.67 o 
   7   4   2       66.31       67.41      3.53 o 
   8   4   2      126.86      141.54      5.50 o 
   9   4   2        5.17        4.76      1.77 o 
  10   4   2       42.35       37.11      2.59 o 
  11   4   2       13.49       16.04      3.81 o 
  -9   5   2       31.48       23.11      3.49 o 
  -8   5   2        1.45        0.51      2.25 o 
  -7   5   2        7.96        6.82      2.96 o 
  -6   5   2        0.11       -0.70      2.32 o 
  -5   5   2      379.30      408.19     10.94 o 
  -4   5   2        0.29       -1.32      1.32 o 
  -3   5   2      658.25      703.24     14.58 o 
  -2   5   2     1020.92     1103.90     14.77 o 
  -1   5   2      222.33      256.66      7.18 o 
   0   5   2        3.52        0.89      1.65 o 
   1   5   2      235.22      253.69      6.02 o 
   2   5   2       74.16       75.97      3.41 o 
   3   5   2      298.06      330.50      7.09 o 
   4   5   2        2.37        5.03      1.69 o 
   5   5   2     1413.24     1514.06     16.67 o 
   6   5   2      192.71      199.63      6.01 o 
   7   5   2       11.29        7.04      2.05 o 
   8   5   2       60.76       59.55      3.64 o 
   9   5   2       11.86       11.61      1.74 o 
  -6   6   2        6.89        7.80      1.74 o 
  -5   6   2       23.75       19.50      1.73 o 
  -4   6   2       19.35       18.82      2.03 o 
  -3   6   2        0.99        1.55      1.20 o 
  -2   6   2        0.01       -0.75      1.69 o 
  -1   6   2        8.54       10.22      1.71 o 
   0   6   2      184.97      205.34      5.71 o 
   1   6   2      144.28      156.71      4.95 o 
   2   6   2        1.18        0.62      2.02 o 
   3   6   2        1.55        2.24      2.99 o 
   4   6   2        2.00        3.53      1.77 o 
   5   6   2      162.49      139.83      7.79 o 
   6   6   2        0.07       -1.64      1.64 o 
 -14   1   3      131.87      130.34      6.59 o 
 -13   1   3        1.06        2.51      2.11 o 
 -12   1   3      403.60      426.47      7.44 o 
 -11   1   3      312.00      326.94      6.19 o 
 -10   1   3       14.68       17.76      1.83 o 
  -9   1   3      381.42      410.99      6.26 o 
  -8   1   3       85.03      106.72      3.10 o 
  -7   1   3      177.52      181.59     15.64 o 
  -6   1   3       22.21       14.19      6.65 o 
  -5   1   3     1367.82     1346.26     36.66 o 
  -4   1   3      348.34      285.28      9.09 o 
  -3   1   3      298.93      238.93      5.97 o 
  -2   1   3    12301.21    10016.98     49.19 o 
  -1   1   3      234.53      183.69      5.11 o 
   0   1   3     1778.57     1451.78     10.52 o 
   1   1   3      101.67       80.80      2.82 o 
   2   1   3      464.68      421.91      6.55 o 
   3   1   3     6034.81     5252.88     51.74 o 
   4   1   3       81.38       58.41      2.60 o 
   5   1   3      139.41      115.99      4.92 o 
   6   1   3      604.98      623.68     17.18 o 
   7   1   3      529.75      494.98     19.77 o 
   8   1   3       26.58       40.89      2.98 o 
   9   1   3       99.34      117.11      4.09 o 
  10   1   3      473.55      503.17      8.74 o 
  11   1   3       49.37       55.98      3.80 o 
  12   1   3        4.96        6.12      2.33 o 
  13   1   3       50.75       57.78      3.37 o 
 -13   2   3       41.75       39.40      3.22 o 
 -12   2   3       34.85       46.55      2.73 o 
 -11   2   3       35.17       44.78      2.44 o 
 -10   2   3      561.35      598.65      8.65 o 
  -9   2   3       30.81       42.65      2.29 o 
  -8   2   3       10.62        9.15      1.59 o 
  -7   2   3        6.38        3.42      2.49 o 
  -6   2   3      113.23      130.05      9.40 o 
  -5   2   3       19.84       19.64      3.29 o 
  -4   2   3       98.78       95.84      5.43 o 
  -3   2   3      500.55      433.26      9.41 o 
  -2   2   3     1624.48     1529.09     17.43 o 
  -1   2   3     1373.99     1249.49     12.87 o 
   0   2   3      262.44      205.87      4.97 o 
   1   2   3      856.45      723.52     14.25 o 
   2   2   3       45.27       41.30      3.31 o 
   3   2   3      758.58      700.84     11.70 o 
   4   2   3       27.03       31.74      2.89 o 
   5   2   3      239.02      221.11      7.33 o 
   6   2   3      552.17      581.96     29.32 o 
   7   2   3       83.63       90.58      3.98 o 
   8   2   3       26.20       18.27      2.30 o 
   9   2   3      690.68      711.31     12.99 o 
  10   2   3       18.22       16.62      2.10 o 
  11   2   3       83.17       90.43      4.03 o 
  12   2   3       26.74       36.50      3.72 o 
  13   2   3       12.28       11.55      1.80 o 
 -12   3   3       22.32       20.72      2.64 o 
 -11   3   3        8.92       16.18      3.20 o 
 -10   3   3       55.43       58.38      4.35 o 
  -9   3   3      577.55      628.64     15.19 o 
  -8   3   3     1119.94     1178.67     20.08 o 
  -7   3   3        8.48        5.97      2.80 o 
  -6   3   3       18.92       18.84      1.66 o 
  -5   3   3      421.73      389.68      6.29 o 
  -4   3   3       33.94       42.89      4.32 o 
  -3   3   3       88.82       83.18      5.84 o 
  -2   3   3       34.80       26.11      2.82 o 
  -1   3   3      633.10      616.29     16.30 o 
   0   3   3      103.47       84.20      5.74 o 
   1   3   3       25.59       33.73      3.46 o 
   2   3   3      372.02      382.31     11.16 o 
   3   3   3      234.98      272.38     10.36 o 
   4   3   3      562.42      568.48     15.28 o 
   5   3   3       32.36       40.40      2.95 o 
   6   3   3      197.02      209.09      5.23 o 
   7   3   3      640.78      663.95      9.97 o 
   8   3   3      530.65      519.36     10.50 o 
   9   3   3       21.76       27.39      3.01 o 
  10   3   3        2.87        3.45      1.70 o 
  11   3   3      198.30      216.69      5.92 o 
 -11   4   3       41.67       33.69      3.90 o 
 -10   4   3      377.91      400.57      9.74 o 
  -9   4   3       20.66       26.22      2.57 o 
  -8   4   3       13.55       12.16      2.94 o 
  -7   4   3      191.78      194.83      5.75 o 
  -6   4   3        4.40        5.35      1.78 o 
  -5   4   3      201.85      196.55      5.69 o 
  -4   4   3       73.65       64.80      3.59 o 
  -3   4   3      123.77      119.53      4.30 o 
  -2   4   3       10.12        7.41      1.73 o 
  -1   4   3        7.45        5.79      1.97 o 
   0   4   3        3.96        3.97      2.24 o 
   1   4   3      744.72      721.18     10.79 o 
   2   4   3      399.03      360.61      5.59 o 
   3   4   3      155.44      141.69      4.69 o 
   4   4   3      472.30      452.96     10.48 o 
   5   4   3      626.99      637.27      9.81 o 
   6   4   3      292.54      297.73      6.84 o 
   7   4   3       48.31       42.60      3.40 o 
   8   4   3       27.70       26.79      3.31 o 
   9   4   3        5.61        6.05      2.15 o 
  10   4   3        0.40        1.22      1.46 o 
  11   4   3        6.91       13.54      2.53 o 
  -9   5   3      138.63      133.32      6.77 o 
  -8   5   3       21.88       24.22      3.60 o 
  -7   5   3        1.39        5.29      2.13 o 
  -6   5   3        2.27        5.25      2.55 o 
  -5   5   3       17.62       22.96      3.69 o 
  -4   5   3      120.61      122.84      5.06 o 
  -3   5   3       36.37       38.95      3.28 o 
  -2   5   3      556.01      524.38     10.35 o 
  -1   5   3        1.37        3.72      2.05 o 
   0   5   3        4.51        8.03      1.86 o 
   1   5   3        2.37        1.63      1.28 o 
   2   5   3       73.98       73.33      3.08 o 
   3   5   3      309.18      316.34      6.98 o 
   4   5   3        7.74        8.43      1.77 o 
   5   5   3      477.32      499.54      8.27 o 
   6   5   3        3.90        4.05      1.99 o 
   7   5   3      111.87      107.22      5.25 o 
   8   5   3       26.83       28.45      2.77 o 
   9   5   3       16.29       18.09      1.57 o 
  -6   6   3        7.58        3.71      1.84 o 
  -5   6   3        2.61        5.20      1.65 o 
  -4   6   3       55.93       43.63      2.71 o 
  -3   6   3       62.13       66.71      4.96 o 
  -2   6   3       26.61       28.79      2.13 o 
  -1   6   3       99.40       92.49      3.97 o 
   0   6   3        0.17        0.18      1.69 o 
   1   6   3      215.50      212.33      5.64 o 
   2   6   3        1.52        2.78      1.99 o 
   3   6   3       63.19       60.88      3.82 o 
   4   6   3       88.66       81.00      3.98 o 
   5   6   3       86.04       79.00      5.28 o 
   6   6   3       54.50       49.48      3.69 o 
 -14   0   4       24.46       16.08      2.77 o 
 -13   0   4      303.43      339.43     13.97 o 
 -12   0   4      180.90      175.35     16.04 o 
 -11   0   4       87.42       83.71      4.19 o 
 -10   0   4       30.17       30.54      2.85 o 
  -9   0   4       23.88       21.91      2.29 o 
  -8   0   4      719.04      742.27     11.65 o 
  -7   0   4     1151.84     1109.46     44.44 o 
  -6   0   4      325.55      365.74     23.77 o 
  -5   0   4        0.15        3.51      3.57 o 
  -4   0   4     4961.63     4764.15     53.60 o 
  -3   0   4      162.90      122.35      9.69 o 
  -2   0   4      994.37      887.21     18.62 o 
  -1   0   4      149.32      161.81      5.56 o 
   0   0   4     5492.17     5290.47     87.74 o 
   1   0   4    11059.15    11336.81    249.62 o 
   2   0   4    10174.29    10582.54     72.41 o 
   3   0   4    16654.18    16665.62     71.52 o 
   4   0   4     5097.86     5220.90     50.97 o 
   5   0   4      884.45      836.68     28.40 o 
   6   0   4     5979.26     6192.34     74.00 o 
   7   0   4      784.05      713.56     22.18 o 
   8   0   4     1488.47     1432.33     21.21 o 
   9   0   4      278.33      296.73     18.39 o 
  10   0   4      847.93      851.89     25.51 o 
  11   0   4      310.20      304.83     11.35 o 
  12   0   4       20.80       24.23      3.83 o 
  13   0   4       52.17       47.65      3.93 o 
  14   0   4       87.77       71.48      4.87 o 
 -13   1   4        6.55        6.41      1.57 o 
 -12   1   4      129.79      134.21      4.27 o 
 -11   1   4        9.18       10.07      1.67 o 
 -10   1   4       68.43       57.61      2.97 o 
  -9   1   4       26.63       24.36      1.89 o 
  -8   1   4     1174.63     1202.49     11.09 o 
  -7   1   4        0.00       -4.06      4.06 o 
  -6   1   4      418.41      431.66     18.06 o 
  -5   1   4       46.64       66.68      5.11 o 
  -4   1   4      500.72      534.25      9.41 o 
  -3   1   4    10274.03    10710.46     48.19 o 
  -2   1   4     3705.31     4053.77     35.88 o 
  -1   1   4      191.86      353.57     13.57 o 
   0   1   4     2404.41     2675.01     26.25 o 
   1   1   4     2055.00     2172.81     22.48 o 
   2   1   4      511.94      500.31      6.21 o 
   3   1   4     3705.44     3736.38     25.95 o 
   4   1   4       28.35       48.04      2.41 o 
   5   1   4      376.31      368.25     10.35 o 
   6   1   4       92.90      101.58      7.40 o 
   7   1   4        1.07       -0.41      2.92 o 
   8   1   4      144.47      143.56      4.19 o 
   9   1   4        0.59        2.91      1.81 o 
  10   1   4       51.19       46.93      4.14 o 
  11   1   4       49.25       51.73      3.63 o 
  12   1   4        7.75        5.97      2.50 o 
  13   1   4        3.11        4.65      1.61 o 
 -13   2   4       16.82       11.97      2.81 o 
 -12   2   4        8.40        3.58      1.53 o 
 -11   2   4       65.02       63.26      3.16 o 
 -10   2   4      178.47      189.64      4.32 o 
  -9   2   4      926.76      983.59     10.27 o 
  -8   2   4       24.82       19.01      3.03 o 
  -7   2   4        0.90       -0.95      1.44 o 
  -6   2   4        2.07       -1.46      3.31 o 
  -5   2   4       20.05       18.28      3.83 o 
  -4   2   4     2468.23     2922.55     29.29 o 
  -3   2   4      145.16      168.69      6.12 o 
  -2   2   4     1834.42     1973.94     22.99 o 
  -1   2   4     1646.06     1735.08     17.60 o 
   0   2   4      526.97      549.02     11.46 o 
   1   2   4      174.51      189.45      5.47 o 
   2   2   4      505.23      558.31     10.13 o 
   3   2   4      188.14      201.38      6.46 o 
   4   2   4      492.85      513.51     10.39 o 
   5   2   4       10.49       12.43      2.82 o 
   6   2   4      279.75      283.62     13.37 o 
   7   2   4       45.45       35.25      2.32 o 
   8   2   4       79.11       76.63      4.04 o 
   9   2   4       46.53       49.84      5.34 o 
  10   2   4        2.66        3.68      1.63 o 
  11   2   4       52.02       57.55      3.73 o 
  12   2   4      108.36      100.48      5.58 o 
  13   2   4       32.46       28.91      3.21 o 
 -12   3   4        0.30       -0.21      2.64 o 
 -11   3   4       97.72      113.61      5.97 o 
 -10   3   4       30.63       29.96      3.18 o 
  -9   3   4       17.34       20.29      2.38 o 
  -8   3   4       27.45       25.14      2.30 o 
  -7   3   4       50.14       52.19      2.64 o 
  -6   3   4      453.95      429.77      6.47 o 
  -5   3   4       45.74       45.02      2.33 o 
  -4   3   4        0.60        1.70      2.31 o 
  -3   3   4        0.04       -0.09      2.94 o 
  -2   3   4       15.01       24.26      2.88 o 
  -1   3   4        0.03        0.93      2.53 o 
   0   3   4      474.04      532.72     13.87 o 
   1   3   4     1098.09     1254.85     21.77 o 
   2   3   4       40.24       55.87      4.55 o 
   3   3   4       34.26       46.47      4.64 o 
   4   3   4      940.59      997.12     26.26 o 
   5   3   4      885.79      926.55     14.50 o 
   6   3   4        8.86       11.36      1.59 o 
   7   3   4      107.03      101.65      3.97 o 
   8   3   4        1.12        1.62      1.71 o 
   9   3   4      126.48      118.20      5.37 o 
  10   3   4       26.14       19.69      2.89 o 
  11   3   4      161.75      147.85      5.94 o 
  12   3   4       11.23        3.80      1.89 o 
 -11   4   4       31.16       26.56      2.36 o 
 -10   4   4        3.25        5.43      2.57 o 
  -9   4   4       79.60       69.76      3.46 o 
  -8   4   4       77.18       69.26      3.47 o 
  -7   4   4       53.89       48.37      3.12 o 
  -6   4   4       16.58       15.10      2.12 o 
  -5   4   4      548.55      549.05      9.41 o 
  -4   4   4        0.25       -0.02      1.67 o 
  -3   4   4        0.34        4.74      2.62 o 
  -2   4   4      518.13      536.85     10.39 o 
  -1   4   4      495.29      522.56     10.87 o 
   0   4   4       96.13      124.27      4.10 o 
   1   4   4       64.26       63.39      2.74 o 
   2   4   4      235.45      232.93      4.55 o 
   3   4   4        0.75        0.05      1.44 o 
   4   4   4      568.73      603.55     14.61 o 
   5   4   4      605.30      599.23      8.61 o 
   6   4   4        4.97        5.86      1.70 o 
   7   4   4       44.90       46.04      3.53 o 
   8   4   4       82.45       82.60      5.34 o 
   9   4   4        9.12        4.86      2.06 o 
  10   4   4        2.23       -1.51      2.40 o 
  11   4   4        5.83       -0.08      1.64 o 
  -9   5   4       71.32       55.59      4.36 o 
  -8   5   4        4.12        3.19      1.69 o 
  -7   5   4       14.40       13.11      2.55 o 
  -6   5   4        1.04        3.60      3.31 o 
  -5   5   4       21.25       16.72      2.28 o 
  -4   5   4      122.22      140.41      5.29 o 
  -3   5   4        9.87       15.12      2.47 o 
  -2   5   4        9.43       11.69      2.94 o 
  -1   5   4       11.81       14.55      2.58 o 
   0   5   4        0.04        2.31      2.34 o 
   1   5   4      223.61      243.39      5.19 o 
   2   5   4      612.21      674.61      8.68 o 
   3   5   4      127.92      147.75      4.89 o 
   4   5   4        0.02        1.17      1.67 o 
   5   5   4       58.85       59.26      3.05 o 
   6   5   4       43.01       40.84      3.76 o 
   7   5   4       51.37       51.76      3.81 o 
   8   5   4      258.60      270.84      7.06 o 
   9   5   4      134.15      115.07      8.28 o 
  -5   6   4       62.13       62.61      3.40 o 
  -4   6   4      239.50      241.68      7.81 o 
  -3   6   4       22.80       22.78      1.81 o 
  -2   6   4       69.25       70.46      4.74 o 
  -1   6   4       75.80       73.42      3.59 o 
   0   6   4      229.79      256.69      6.28 o 
   1   6   4       49.02       54.28      3.15 o 
   2   6   4       21.16       24.54      3.02 o 
   3   6   4       17.49       21.22      2.81 o 
   4   6   4       39.85       39.11      2.86 o 
   5   6   4       84.85       81.73      5.05 o 
 -13   1   5       96.12       99.20      3.87 o 
 -12   1   5       43.75       47.98      2.36 o 
 -11   1   5       35.17       50.34      2.75 o 
 -10   1   5      264.52      298.66      6.15 o 
  -9   1   5        1.46        2.11      1.36 o 
  -8   1   5      168.68      183.14      4.08 o 
  -7   1   5        1.95        2.77      3.57 o 
  -6   1   5      322.04      338.09     16.25 o 
  -5   1   5      329.38      340.40     14.94 o 
  -4   1   5      376.08      343.97      8.17 o 
  -3   1   5        6.00        4.35      2.14 o 
  -2   1   5     4008.42     3558.33     29.81 o 
  -1   1   5    12138.57    10218.60     56.89 o 
   0   1   5     1363.77     1220.85     13.13 o 
   1   1   5     1385.73     1189.04     10.96 o 
   2   1   5      159.46      146.94      4.00 o 
   3   1   5        1.45        2.64      0.86 o 
   4   1   5     2119.02     2045.10     19.35 o 
   5   1   5      235.01      292.59      8.89 o 
   6   1   5      317.46      332.40     13.49 o 
   7   1   5       67.58       66.15      6.66 o 
   8   1   5      116.67      116.38      3.79 o 
   9   1   5      207.66      200.87      5.86 o 
  10   1   5        0.00        0.78      2.09 o 
  11   1   5       67.28       73.58      4.04 o 
  12   1   5        0.24        2.13      2.12 o 
  13   1   5       40.59       43.93      3.59 o 
 -13   2   5       28.10       20.64      2.87 o 
 -12   2   5        0.30        1.77      1.89 o 
 -11   2   5        3.76        2.71      1.26 o 
 -10   2   5      137.21      136.59      3.70 o 
  -9   2   5      431.74      438.42      6.55 o 
  -8   2   5       49.48       52.49      3.06 o 
  -7   2   5      156.90      168.16      4.45 o 
  -6   2   5      359.43      325.04     17.24 o 
  -5   2   5      279.53      268.98     13.27 o 
  -4   2   5      175.73      164.71      7.26 o 
  -3   2   5        0.47        2.25      2.08 o 
  -2   2   5      147.61      119.62      5.23 o 
  -1   2   5      107.87       90.61      5.05 o 
   0   2   5     1556.35     1460.97     16.41 o 
   1   2   5      377.54      328.23      7.42 o 
   2   2   5        4.47        2.19      1.74 o 
   3   2   5      272.08      242.16      7.55 o 
   4   2   5     1351.32     1385.72     17.33 o 
   5   2   5      171.65      193.87     10.01 o 
   6   2   5        0.57        0.24      3.65 o 
   7   2   5      131.97      121.31      3.44 o 
   8   2   5        2.08        6.30      2.05 o 
   9   2   5       71.13       81.07      4.72 o 
  10   2   5       15.43       19.48      2.48 o 
  11   2   5        3.63        8.32      2.06 o 
  12   2   5        5.26        0.17      4.78 o 
  13   2   5      140.79      148.23     16.80 o 
 -12   3   5       13.91       16.05      3.47 o 
 -11   3   5      158.63      149.50      6.71 o 
 -10   3   5       44.11       48.88      4.76 o 
  -9   3   5       35.55       36.71      2.73 o 
  -8   3   5       36.95       35.86      3.31 o 
  -7   3   5      205.70      204.90      4.75 o 
  -6   3   5        3.40        0.41      1.23 o 
  -5   3   5     1411.86     1407.83     14.69 o 
  -4   3   5      165.85      160.58      8.61 o 
  -3   3   5      994.56      890.04     17.64 o 
  -2   3   5      191.96      210.75      9.28 o 
  -1   3   5      152.31      168.40      9.12 o 
   0   3   5      614.52      583.74     15.10 o 
   1   3   5      369.09      371.53     12.29 o 
   2   3   5      961.59      886.12     19.10 o 
   3   3   5      479.34      468.16     13.09 o 
   4   3   5     1027.33      993.14     20.36 o 
   5   3   5       44.50       42.96      2.75 o 
   6   3   5      354.34      353.59      8.85 o 
   7   3   5       88.65       77.25      3.51 o 
   8   3   5       29.26       29.75      2.92 o 
   9   3   5      167.53      168.23      5.87 o 
  10   3   5      178.13      169.03      6.74 o 
  11   3   5       28.76       32.96      2.35 o 
  12   3   5       47.78       48.65      4.11 o 
 -11   4   5       19.46       19.28      2.51 o 
 -10   4   5       28.88       15.33      2.45 o 
  -9   4   5       11.26        9.90      4.99 o 
  -8   4   5        2.46        3.02      1.69 o 
  -7   4   5      408.23      398.01      8.07 o 
  -6   4   5       18.08       17.66      2.24 o 
  -5   4   5       12.21       17.09      2.28 o 
  -4   4   5      256.70      234.54      6.01 o 
  -3   4   5       37.81       30.39      2.50 o 
  -2   4   5      202.12      168.26      6.08 o 
  -1   4   5       33.82       37.17      3.18 o 
   0   4   5       15.04       22.57      3.62 o 
   1   4   5      307.35      271.69      5.38 o 
   2   4   5       12.44        9.05      1.60 o 
   3   4   5      118.43      116.76      3.94 o 
   4   4   5        9.17        8.99      1.62 o 
   5   4   5        9.46       10.55      1.80 o 
   6   4   5      394.00      408.45      9.52 o 
   7   4   5       90.63       91.65      4.65 o 
   8   4   5      434.67      469.51      9.51 o 
   9   4   5        2.36        4.33      5.56 o 
  10   4   5       17.31       13.22      1.78 o 
  11   4   5       44.25       42.22      3.34 o 
  -9   5   5       17.17       22.13      2.68 o 
  -8   5   5       16.84       15.87      2.22 o 
  -7   5   5       50.83       39.41      5.16 o 
  -6   5   5        0.07       -1.79      2.33 o 
  -5   5   5       94.50      108.50      3.91 o 
  -4   5   5      350.06      334.11      8.11 o 
  -3   5   5      117.99      133.10      5.46 o 
  -2   5   5       76.82       68.62      4.16 o 
  -1   5   5       38.46       25.75      2.89 o 
   0   5   5      170.28      161.84      5.30 o 
   1   5   5        2.35        2.16      1.36 o 
   2   5   5       43.12       44.09      2.92 o 
   3   5   5      343.57      360.48      7.42 o 
   4   5   5       30.96       34.07      2.63 o 
   5   5   5      118.37      130.45      3.91 o 
   6   5   5       97.89      106.34      4.36 o 
   7   5   5       57.99       61.04      3.92 o 
   8   5   5        4.74        5.61      1.80 o 
   9   5   5       28.07       21.98      1.71 o 
  -5   6   5        1.49        0.24      2.03 o 
  -4   6   5       48.54       43.31      2.27 o 
  -3   6   5        5.03       12.95      1.89 o 
  -2   6   5       20.11       26.69      3.46 o 
  -1   6   5        0.29        0.94      1.58 o 
   0   6   5        1.87        1.78      1.59 o 
   1   6   5       46.73       54.65      2.99 o 
   2   6   5        8.24        9.91      4.26 o 
   3   6   5        1.38       -1.67      2.03 o 
   4   6   5       78.11       72.55      5.17 o 
   5   6   5      100.44       85.63      4.92 o 
 -14   0   6      285.42      305.57      9.43 o 
 -13   0   6      264.37      246.03      7.02 o 
 -12   0   6       10.19       13.89      2.78 o 
 -11   0   6      492.05      511.92     13.52 o 
 -10   0   6        4.15        3.31      2.70 o 
  -9   0   6      645.55      640.30     10.41 o 
  -8   0   6     1950.87     2073.53     20.50 o 
  -7   0   6      557.70      556.05     41.13 o 
  -6   0   6      102.68      103.62     10.70 o 
  -5   0   6       49.80       30.92      6.18 o 
  -4   0   6      978.21     1002.55     35.49 o 
  -3   0   6       17.58       22.03      4.92 o 
  -2   0   6      303.24      319.32      8.45 o 
  -1   0   6    16261.42    16946.78    219.58 o 
   0   0   6     2669.75     2726.00     34.19 o 
   1   0   6     6737.13     6737.47     59.68 o 
   2   0   6      262.07      239.03     12.57 o 
   3   0   6     5120.24     4996.25     52.18 o 
   4   0   6      472.08      466.92     14.57 o 
   5   0   6      126.71      104.28      7.33 o 
   6   0   6      909.96      832.66     46.45 o 
   7   0   6     2438.22     2482.25     93.21 o 
   8   0   6     1111.22     1119.40     27.99 o 
   9   0   6       55.19       59.89      8.30 o 
  10   0   6      388.98      378.34     12.70 o 
  11   0   6       28.92       31.48      4.15 o 
  12   0   6       64.04       75.22      5.52 o 
  13   0   6       34.33       41.24      3.39 o 
 -13   1   6       47.90       46.17      2.72 o 
 -12   1   6       33.51       39.02      2.34 o 
 -11   1   6      436.65      423.50      7.36 o 
 -10   1   6      555.07      550.66      8.28 o 
  -9   1   6       34.33       29.50      2.20 o 
  -8   1   6      142.12      137.79      3.91 o 
  -7   1   6       45.00       41.07      8.30 o 
  -6   1   6        2.11        2.38      4.21 o 
  -5   1   6       26.66       28.16      5.27 o 
  -4   1   6      222.12      220.89      8.18 o 
  -3   1   6     6390.66     6877.45     42.91 o 
  -2   1   6    10379.05    11170.33    106.33 o 
  -1   1   6     5975.18     6511.96     73.40 o 
   0   1   6     5743.08     5915.66     40.98 o 
   1   1   6      363.30      348.13      8.62 o 
   2   1   6      222.70      208.33      5.42 o 
   3   1   6      319.83      315.06      5.97 o 
   4   1   6     1183.41     1226.85     15.73 o 
   5   1   6      506.64      480.21     11.79 o 
   6   1   6     1067.07     1120.56     25.23 o 
   7   1   6        6.61        7.90      2.85 o 
   8   1   6      199.01      187.91      4.85 o 
   9   1   6      470.68      459.15     11.32 o 
  10   1   6       57.19       57.26      4.29 o 
  11   1   6       79.53       70.40      3.92 o 
  12   1   6       61.56       60.14      3.98 o 
  13   1   6       19.55       34.85      3.18 o 
 -13   2   6        2.36        1.71      1.82 o 
 -12   2   6       60.18       64.54      3.43 o 
 -11   2   6      144.86      137.17      4.07 o 
 -10   2   6      123.05      116.90      3.77 o 
  -9   2   6      424.74      403.67      6.48 o 
  -8   2   6       50.16       42.91      2.24 o 
  -7   2   6       45.97       40.47      2.75 o 
  -6   2   6        2.09       -4.30      5.67 o 
  -5   2   6      112.51      132.21      9.48 o 
  -4   2   6     3957.08     4232.15     53.60 o 
  -3   2   6      729.10      814.11     15.82 o 
  -2   2   6      360.51      431.84     10.38 o 
  -1   2   6      363.06      380.74      9.17 o 
   0   2   6       40.08       57.66      4.27 o 
   1   2   6      375.13      405.40      8.00 o 
   2   2   6      829.75      886.74     12.62 o 
   3   2   6      342.97      366.97      8.79 o 
   4   2   6      741.41      802.14     16.68 o 
   5   2   6       21.59       17.87      2.82 o 
   6   2   6      206.96      209.19     12.06 o 
   7   2   6      405.14      375.00      5.85 o 
   8   2   6       20.33       21.61      2.51 o 
   9   2   6       68.27       68.52      5.31 o 
  10   2   6      502.19      503.21     23.28 o 
  11   2   6       31.22       30.63      3.91 o 
  12   2   6        1.83        0.74      2.77 o 
  13   2   6       14.44       15.93      2.70 o 
 -12   3   6       27.80       23.98      3.51 o 
 -11   3   6      231.24      238.24      8.14 o 
 -10   3   6      322.50      340.66     11.00 o 
  -9   3   6      121.74      115.48      3.91 o 
  -8   3   6       41.18       41.58      2.95 o 
  -7   3   6      337.62      323.09      6.90 o 
  -6   3   6        3.55        4.58      1.51 o 
  -5   3   6       46.81       56.09      2.46 o 
  -4   3   6       40.52       41.10      4.96 o 
  -3   3   6       39.32       76.09      6.03 o 
  -2   3   6       91.83      101.71      6.60 o 
  -1   3   6        0.37        5.21      2.80 o 
   0   3   6        0.79        8.84      2.81 o 
   1   3   6       59.26       53.79      5.01 o 
   2   3   6        3.74        8.36      2.82 o 
   3   3   6      287.90      295.30     12.22 o 
   4   3   6      424.19      415.15      8.33 o 
   5   3   6      420.06      426.37      8.75 o 
   6   3   6      114.73      104.03      5.09 o 
   7   3   6       18.14       11.85      2.42 o 
   8   3   6      325.56      326.67      8.30 o 
   9   3   6        0.80       -2.27      3.10 o 
  10   3   6        9.38       11.83      2.41 o 
  11   3   6       12.01       11.17      1.70 o 
  12   3   6       20.85       17.08      2.77 o 
 -11   4   6       35.14       41.45      2.60 o 
 -10   4   6      104.56      103.03      4.98 o 
  -9   4   6       42.52       46.00      4.14 o 
  -8   4   6       25.38       21.18      2.55 o 
  -7   4   6      193.76      201.33      5.82 o 
  -6   4   6        5.21        7.02      1.98 o 
  -5   4   6      208.80      217.80      6.52 o 
  -4   4   6       21.64       17.36      2.16 o 
  -3   4   6       46.28       36.65      3.58 o 
  -2   4   6      440.81      479.50     10.25 o 
  -1   4   6       47.04       42.10      4.45 o 
   0   4   6      360.35      385.42      7.36 o 
   1   4   6       61.67       71.15      2.93 o 
   2   4   6      487.40      569.79     10.43 o 
   3   4   6       24.27       21.77      1.89 o 
   4   4   6        2.54        6.78      1.60 o 
   5   4   6      119.80      116.15      4.06 o 
   6   4   6       19.51       18.37      2.47 o 
   7   4   6       27.67       24.66      2.83 o 
   8   4   6       70.39       75.14      4.06 o 
   9   4   6        4.88        4.19      1.80 o 
  10   4   6       11.32        9.34      1.92 o 
  -8   5   6       56.07       40.34      3.36 o 
  -7   5   6        0.44        5.31      1.66 o 
  -6   5   6        5.50        3.08      2.32 o 
  -5   5   6      133.14      155.43      4.53 o 
  -4   5   6       22.49       25.38      2.40 o 
  -3   5   6       74.54       93.04      4.09 o 
  -2   5   6      275.24      316.17     10.04 o 
  -1   5   6       80.94       91.37      4.14 o 
   0   5   6      144.16      148.22      5.66 o 
   1   5   6      660.23      731.78      8.85 o 
   2   5   6       63.80       61.88      3.21 o 
   3   5   6      108.23      116.45      4.34 o 
   4   5   6      986.68     1072.92     12.49 o 
   5   5   6       41.45       40.23      2.34 o 
   6   5   6       38.04       33.46      2.59 o 
   7   5   6       75.13       74.53      4.14 o 
   8   5   6       90.82       87.84      3.93 o 
  -5   6   6      332.42      316.13      9.33 o 
  -4   6   6       25.24       26.01      2.30 o 
  -3   6   6       48.65       48.62      3.25 o 
  -2   6   6        0.30       -0.13      1.53 o 
  -1   6   6       83.87       82.51      4.25 o 
   0   6   6       40.32       41.66      2.76 o 
   1   6   6       37.03       43.62      3.67 o 
   2   6   6       45.05       38.26      3.32 o 
   3   6   6       58.36       54.43      3.69 o 
 -13   1   7        0.24       -1.17      1.41 o 
 -12   1   7        0.75        2.29      1.42 o 
 -11   1   7      329.29      346.45      6.88 o 
 -10   1   7      105.59      111.48      3.94 o 
  -9   1   7      730.29      764.14      9.31 o 
  -8   1   7      353.46      354.78      5.47 o 
  -7   1   7       86.60      107.79     11.06 o 
  -6   1   7     1184.29     1207.71     33.43 o 
  -5   1   7      178.80      187.35     12.61 o 
  -4   1   7       75.37       74.48      5.45 o 
  -3   1   7      291.40      277.69     10.87 o 
  -2   1   7     3140.31     2671.70     41.51 o 
  -1   1   7        8.15        7.15      1.84 o 
   0   1   7      827.47      722.23     13.46 o 
   1   1   7       83.72       68.54      3.99 o 
   2   1   7      130.42      101.31      4.06 o 
   3   1   7     6068.25     5711.16     41.18 o 
   4   1   7     1249.39     1211.74     16.37 o 
   5   1   7      159.12      158.50      7.08 o 
   6   1   7      871.36      848.87     22.66 o 
   7   1   7      365.66      393.72      7.95 o 
   8   1   7       44.24       42.25      3.36 o 
   9   1   7      185.18      221.23      6.57 o 
  10   1   7       62.35       69.11      3.64 o 
  11   1   7       69.54       74.89      3.93 o 
  12   1   7       19.96       20.92      3.92 o 
  13   1   7       60.92       70.24      4.03 o 
 -13   2   7        1.01        1.51      1.84 o 
 -12   2   7       25.61       21.80      2.21 o 
 -11   2   7      157.76      158.85      4.30 o 
 -10   2   7        0.91       -1.10      1.43 o 
  -9   2   7      358.16      362.13      5.83 o 
  -8   2   7        2.60        2.87      1.34 o 
  -7   2   7       22.60       24.63      1.97 o 
  -6   2   7      134.67      131.39     11.68 o 
  -5   2   7     2707.86     2688.39     50.16 o 
  -4   2   7        0.98        3.89      4.35 o 
  -3   2   7     1871.18     1749.04     36.38 o 
  -2   2   7       72.94       77.09      5.14 o 
  -1   2   7      792.32      754.48     15.60 o 
   0   2   7     2264.56     2150.76     26.19 o 
   1   2   7     1775.76     1670.64     17.22 o 
   2   2   7      115.80       85.00      3.99 o 
   3   2   7      238.97      285.92      8.02 o 
   4   2   7      348.84      404.96     12.11 o 
   5   2   7       62.00       49.36      4.57 o 
   6   2   7      280.90      286.01      8.02 o 
   7   2   7      466.08      436.99      9.11 o 
   8   2   7       99.00       95.78      4.00 o 
   9   2   7      123.10      146.53      7.45 o 
  10   2   7       94.65      111.78      6.29 o 
  11   2   7       62.11       69.86      3.87 o 
  12   2   7       79.01       88.07      4.92 o 
  13   2   7       13.62       16.31      2.55 o 
 -12   3   7        0.54       -1.22      1.64 o 
 -11   3   7      169.87      186.79      7.11 o 
 -10   3   7        2.30        0.80      1.75 o 
  -9   3   7      134.41      126.54      4.52 o 
  -8   3   7      271.30      278.98      6.16 o 
  -7   3   7        1.46        4.38      3.23 o 
  -6   3   7      665.76      647.65      8.82 o 
  -5   3   7       74.27       79.20      3.66 o 
  -4   3   7        4.83        3.31      1.65 o 
  -3   3   7      172.61      154.36      9.41 o 
  -2   3   7      201.36      197.22     10.01 o 
  -1   3   7       23.08       21.21      3.40 o 
   0   3   7        0.43        0.04      2.59 o 
   1   3   7      107.10      127.24      7.63 o 
   2   3   7        0.36        0.32      2.62 o 
   3   3   7      463.86      445.82     13.85 o 
   4   3   7       51.95       63.91      3.27 o 
   5   3   7       79.21       80.46      3.43 o 
   6   3   7      156.06      158.00      5.98 o 
   7   3   7       14.26       20.19      2.70 o 
   8   3   7        9.13       11.33      2.71 o 
   9   3   7      279.03      288.09     16.26 o 
  10   3   7        4.70        4.91      3.40 o 
  11   3   7      146.45      172.98      9.08 o 
  12   3   7        7.95       10.41      2.19 o 
 -11   4   7       44.81       44.51      8.28 o 
 -10   4   7      192.92      186.77      6.43 o 
  -9   4   7      226.38      241.36     10.13 o 
  -8   4   7       80.47       76.75      4.61 o 
  -7   4   7      271.95      257.86      7.52 o 
  -6   4   7      219.10      212.53      7.01 o 
  -5   4   7      184.01      158.70      6.15 o 
  -4   4   7       12.43       13.78      2.53 o 
  -3   4   7      178.40      157.85      5.27 o 
  -2   4   7      182.19      171.27      5.36 o 
  -1   4   7       15.08       13.29      2.49 o 
   0   4   7       37.59       44.66      3.88 o 
   1   4   7        0.07        1.30      1.32 o 
   2   4   7       27.72       27.29      3.18 o 
   3   4   7      408.11      412.93      9.11 o 
   4   4   7     1662.73     1639.04     14.53 o 
   5   4   7      254.34      268.78      6.01 o 
   6   4   7      104.40      119.99      5.46 o 
   7   4   7       83.34       83.13      4.50 o 
   8   4   7       91.72       83.41      4.13 o 
   9   4   7        7.04        8.01      2.17 o 
  10   4   7       29.28       31.81      3.96 o 
  -8   5   7       96.89       68.62      4.69 o 
  -7   5   7       31.83       29.02      1.96 o 
  -6   5   7        8.77        2.86      1.63 o 
  -5   5   7      210.13      230.12      6.38 o 
  -4   5   7      293.72      281.14      7.88 o 
  -3   5   7      234.55      224.59      7.23 o 
  -2   5   7       53.81       59.95      4.27 o 
  -1   5   7      109.66      107.72      4.46 o 
   0   5   7      151.89      160.04      6.06 o 
   1   5   7        7.20        9.56      1.70 o 
   2   5   7       84.09      101.25      4.01 o 
   3   5   7      576.58      612.58      9.50 o 
   4   5   7      311.16      306.70      6.68 o 
   5   5   7       13.64       17.20      1.97 o 
   6   5   7       88.29      101.18      4.03 o 
   7   5   7       20.00       18.47      2.41 o 
   8   5   7       45.71       47.89      2.93 o 
  -5   6   7       20.50       15.25      2.67 o 
  -4   6   7        0.74        2.37      2.32 o 
  -3   6   7       15.20       17.33      2.20 o 
  -2   6   7       26.43       22.77      2.13 o 
  -1   6   7       18.36       13.67      1.78 o 
   0   6   7        2.10       -0.96      1.47 o 
   1   6   7       93.68       89.21      4.83 o 
   2   6   7       33.62       30.15      3.97 o 
   3   6   7       68.38       70.67      9.12 o 
 -13   0   8      216.69      191.93     17.06 o 
 -12   0   8       42.94       37.37      5.36 o 
 -11   0   8      349.39      354.61     15.78 o 
 -10   0   8        4.04        6.36      2.93 o 
  -9   0   8      361.16      375.63     10.27 o 
  -8   0   8       25.31       24.12      2.86 o 
  -7   0   8      110.86      116.55     22.85 o 
  -6   0   8      266.58      277.56     16.88 o 
  -5   0   8      444.91      427.20     26.91 o 
  -4   0   8      212.82      251.08     14.31 o 
  -3   0   8      234.48      242.68     16.40 o 
  -2   0   8       21.52       31.04      8.39 o 
  -1   0   8     1600.71     1593.51     27.69 o 
   0   0   8     1888.41     1994.47     34.24 o 
   1   0   8     5366.56     5351.25     61.42 o 
   2   0   8     2981.55     2943.96     56.76 o 
   3   0   8      899.42      858.00     23.15 o 
   4   0   8      481.98      488.25     16.54 o 
   5   0   8     1519.92     1651.17     42.27 o 
   6   0   8     2757.25     2953.12     59.69 o 
   7   0   8      853.21      916.48     34.58 o 
   8   0   8     1090.55     1076.99     31.26 o 
   9   0   8     3081.04     3232.84     82.94 o 
  10   0   8      101.93      105.66      7.25 o 
  11   0   8      526.16      535.76     14.13 o 
  12   0   8        4.17        2.33      2.04 o 
  13   0   8       23.16       20.81      3.70 o 
 -13   1   8        0.02       -1.53      1.53 o 
 -12   1   8       94.63       89.38      4.62 o 
 -11   1   8       54.74       54.57      3.01 o 
 -10   1   8       12.39       13.20      1.98 o 
  -9   1   8        6.81        4.91      2.33 o 
  -8   1   8       62.58       58.62      2.69 o 
  -7   1   8      423.63      409.98      9.11 o 
  -6   1   8        0.98        6.05      4.41 o 
  -5   1   8       42.57       58.81      7.93 o 
  -4   1   8      190.64      227.30      9.42 o 
  -3   1   8     2418.72     2587.08     34.26 o 
  -2   1   8       46.74       44.48      3.34 o 
  -1   1   8      355.04      397.15      8.93 o 
   0   1   8      346.14      328.84      9.63 o 
   1   1   8       99.96       98.93      4.90 o 
   2   1   8      235.49      226.83      8.61 o 
   3   1   8      451.26      436.55     11.43 o 
   4   1   8      157.65      154.45      7.01 o 
   5   1   8     1485.00     1533.05     25.58 o 
   6   1   8      114.24      106.73      8.31 o 
   7   1   8       86.33       73.08      3.81 o 
   8   1   8      457.12      470.02     10.14 o 
   9   1   8      927.43      931.98     16.36 o 
  10   1   8      242.20      223.79      7.42 o 
  11   1   8       85.16       91.48      5.18 o 
  12   1   8       14.05       11.47      2.14 o 
  13   1   8       11.11       12.65      4.01 o 
 -13   2   8      207.90      193.23      7.01 o 
 -12   2   8       54.78       58.97      3.99 o 
 -11   2   8      353.78      342.34      6.13 o 
 -10   2   8       29.99       29.21      2.41 o 
  -9   2   8       48.47       43.61      2.41 o 
  -8   2   8        3.86        3.26      1.61 o 
  -7   2   8       46.66       46.18      2.31 o 
  -6   2   8       32.82       48.31      2.61 o 
  -5   2   8      521.36      550.74     23.24 o 
  -4   2   8     1259.63     1368.39     24.81 o 
  -3   2   8     2016.32     2340.57     33.91 o 
  -2   2   8       35.67       47.55      3.79 o 
  -1   2   8      124.97      152.66      6.67 o 
   0   2   8      645.32      710.41     14.11 o 
   1   2   8       48.56       53.43      3.86 o 
   2   2   8       98.45       82.83      4.17 o 
   3   2   8        2.69        4.91      2.14 o 
   4   2   8      177.70      189.73      8.59 o 
   5   2   8      302.16      291.53     11.06 o 
   6   2   8        0.18       -0.08      1.34 o 
   7   2   8       84.56       70.64      3.55 o 
   8   2   8      133.11      119.19      5.05 o 
   9   2   8      163.84      170.68      8.13 o 
  10   2   8       28.26       25.07      4.22 o 
  11   2   8      119.12      111.39      5.41 o 
  12   2   8       15.06       13.01      2.48 o 
 -12   3   8       25.17       19.50      2.12 o 
 -11   3   8        1.72        0.36      2.22 o 
 -10   3   8       12.76       12.72      2.14 o 
  -9   3   8       24.27       23.39      2.42 o 
  -8   3   8      154.63      158.91      5.35 o 
  -7   3   8      142.62      130.31      4.82 o 
  -6   3   8      620.08      604.74      8.21 o 
  -5   3   8        2.83        7.40      2.86 o 
  -4   3   8      154.98      160.00      3.85 o 
  -3   3   8        0.15        1.98      2.89 o 
  -2   3   8        5.79       10.88      3.53 o 
  -1   3   8        4.53        1.94      2.46 o 
   0   3   8      238.37      245.69     11.44 o 
   1   3   8        0.02       -0.25      2.37 o 
   2   3   8      158.91      132.83      7.67 o 
   3   3   8      103.72      120.99      5.01 o 
   4   3   8       80.95       75.40      3.63 o 
   5   3   8      104.11      101.72      4.03 o 
   6   3   8       22.49       21.33      2.38 o 
   7   3   8       97.33      101.68      5.03 o 
   8   3   8      339.70      341.98      9.76 o 
   9   3   8      129.01      110.19      5.39 o 
  10   3   8       11.02       13.05      4.92 o 
  11   3   8        0.00        1.90      1.19 o 
  12   3   8        1.13        1.28      1.44 o 
 -10   4   8       10.75        9.80      4.27 o 
  -9   4   8       54.44       57.47      7.92 o 
  -8   4   8       16.13       12.65      2.43 o 
  -7   4   8        0.24       -0.02      2.27 o 
  -6   4   8      606.49      670.75     14.93 o 
  -5   4   8      307.67      319.59      8.79 o 
  -4   4   8        6.56        5.99      2.68 o 
  -3   4   8        5.29        1.51      1.75 o 
  -2   4   8        5.81       12.42      1.92 o 
  -1   4   8        1.83       10.44      1.72 o 
   0   4   8      223.54      227.92      5.25 o 
   1   4   8       82.43       94.19      3.77 o 
   2   4   8        0.22       -1.62      1.62 o 
   3   4   8      753.21      798.91     11.01 o 
   4   4   8       57.51       61.65      3.08 o 
   5   4   8      112.57      109.76      4.86 o 
   6   4   8      685.49      697.97     12.42 o 
   7   4   8      167.28      159.48      5.93 o 
   8   4   8      164.61      159.17      8.22 o 
   9   4   8        0.52        0.62      1.73 o 
  10   4   8       21.91       16.63      1.97 o 
  -8   5   8       11.55        8.62      2.45 o 
  -7   5   8        0.14        1.85      1.39 o 
  -6   5   8        0.22        0.84      1.31 o 
  -5   5   8       15.32       16.88      2.31 o 
  -4   5   8      178.97      200.45      6.59 o 
  -3   5   8       51.58       67.30      4.32 o 
  -2   5   8       37.60       29.67      3.28 o 
  -1   5   8       36.01       32.01      4.06 o 
   0   5   8      112.54      115.83      5.12 o 
   1   5   8       33.24       35.94      2.94 o 
   2   5   8       21.79       26.61      2.37 o 
   3   5   8      132.25      146.60      4.73 o 
   4   5   8      429.80      451.13      7.94 o 
   5   5   8       49.88       57.59      2.93 o 
   6   5   8      234.70      249.24      6.02 o 
   7   5   8       37.81       33.70      4.45 o 
   8   5   8       85.43       88.29      5.00 o 
  -5   6   8        1.12       -0.51      1.65 o 
  -4   6   8       47.87       46.01      2.52 o 
  -3   6   8       30.27       34.03      2.59 o 
  -2   6   8       10.50       12.18      1.77 o 
  -1   6   8       72.13       73.40      3.55 o 
   0   6   8        4.66        7.14      3.44 o 
   1   6   8      145.04      154.59      6.59 o 
   2   6   8       36.06       36.06      4.83 o 
   3   6   8      138.49      134.44     14.83 o 
 -13   1   9       40.64       39.52      3.75 o 
 -12   1   9      344.03      386.00     11.51 o 
 -11   1   9        4.39        6.50      1.74 o 
 -10   1   9        7.64       12.39      1.94 o 
  -9   1   9        0.14       -1.14      1.55 o 
  -8   1   9      245.35      243.72      5.12 o 
  -7   1   9       13.85       17.86      1.82 o 
  -6   1   9       95.06       94.33     10.51 o 
  -5   1   9       11.85       12.02      4.31 o 
  -4   1   9     1276.66     1177.75     28.43 o 
  -3   1   9      348.27      313.54     12.97 o 
  -2   1   9      633.82      571.38     12.51 o 
  -1   1   9      787.12      704.33     13.40 o 
   0   1   9       83.55       71.68      5.14 o 
   1   1   9      345.80      346.21     10.06 o 
   2   1   9      407.71      407.12     10.64 o 
   3   1   9      553.12      488.83     12.77 o 
   4   1   9       60.24       78.94      7.12 o 
   5   1   9      869.00      868.64     19.42 o 
   6   1   9       24.20       21.12      3.31 o 
   7   1   9      300.10      297.15      7.46 o 
   8   1   9       67.06       77.49      4.28 o 
   9   1   9      597.52      602.84     12.84 o 
  10   1   9      248.10      255.64      6.98 o 
  11   1   9        4.39       10.42      2.39 o 
  12   1   9       11.68       19.85      3.08 o 
  13   1   9        0.55        0.98      2.64 o 
 -13   2   9      126.21      108.17      5.00 o 
 -12   2   9        0.18       -0.24      1.83 o 
 -11   2   9       70.29       86.48      3.49 o 
 -10   2   9       32.30       36.35      2.58 o 
  -9   2   9       18.60       17.56      1.98 o 
  -8   2   9        1.74        2.41      1.62 o 
  -7   2   9       49.74       51.40      2.67 o 
  -6   2   9      287.55      257.41      4.93 o 
  -5   2   9      528.79      504.44     22.72 o 
  -4   2   9     1935.57     1783.31     51.92 o 
  -3   2   9      228.49      227.92     11.25 o 
  -2   2   9        5.75        4.49      2.45 o 
  -1   2   9      329.43      298.73      9.61 o 
   0   2   9       93.16       80.22      4.57 o 
   1   2   9      259.10      248.40      8.15 o 
   2   2   9        2.40        5.29      1.82 o 
   3   2   9       31.24       42.42      4.25 o 
   4   2   9       15.40       11.95      2.31 o 
   5   2   9      297.97      289.86     12.32 o 
   6   2   9        7.85        7.29      1.49 o 
   7   2   9      155.34      159.19      6.83 o 
   8   2   9       41.64       33.64      2.98 o 
   9   2   9       16.66       16.51      4.21 o 
  10   2   9       81.88       84.20      7.25 o 
  11   2   9        5.38        9.05      2.30 o 
  12   2   9        4.70        4.87      1.88 o 
 -12   3   9        3.86        2.88      1.34 o 
 -11   3   9        0.98        2.25      1.91 o 
 -10   3   9      165.88      178.46      7.51 o 
  -9   3   9       22.55       22.67      2.28 o 
  -8   3   9       84.91       79.37      3.87 o 
  -7   3   9      113.10      104.90      4.43 o 
  -6   3   9     1818.82     1816.77     18.63 o 
  -5   3   9      917.45      895.30     17.63 o 
  -4   3   9      350.00      311.96      5.97 o 
  -3   3   9       34.83       25.44      2.48 o 
  -2   3   9     1162.62     1097.75     27.10 o 
  -1   3   9      392.01      393.87     12.93 o 
   0   3   9      319.49      304.05     11.60 o 
   1   3   9      449.00      413.12     13.70 o 
   2   3   9      730.31      720.79     11.11 o 
   3   3   9        2.35        4.92      2.21 o 
   4   3   9        8.75        9.95      2.44 o 
   5   3   9      318.97      312.40      7.74 o 
   6   3   9      165.42      167.14      6.41 o 
   7   3   9        2.28        2.10      1.94 o 
   8   3   9       87.42       95.68      4.69 o 
   9   3   9        1.49        3.55      2.99 o 
  10   3   9       21.98       15.70      2.49 o 
  11   3   9       92.07       94.97      7.47 o 
 -10   4   9       16.53       13.08      2.05 o 
  -9   4   9        8.88        5.93      1.96 o 
  -8   4   9       56.56       56.75      3.66 o 
  -7   4   9      277.93      241.78      6.10 o 
  -6   4   9      241.13      209.52      7.01 o 
  -5   4   9      362.92      342.42      9.08 o 
  -4   4   9      886.50      797.43     13.47 o 
  -3   4   9      526.40      501.74     11.28 o 
  -2   4   9      217.36      187.50      6.69 o 
  -1   4   9      183.18      161.57      8.10 o 
   0   4   9      135.58      128.82      4.84 o 
   1   4   9       85.25       75.34      4.22 o 
   2   4   9      210.72      215.22      6.84 o 
   3   4   9      178.43      178.02      5.33 o 
   4   4   9      136.27      121.22      4.17 o 
   5   4   9        8.08        8.87      2.11 o 
   6   4   9       10.80       13.46      2.91 o 
   7   4   9      154.20      169.14      6.20 o 
   8   4   9      140.71      146.84      6.42 o 
   9   4   9      165.68      172.64      7.28 o 
  10   4   9        0.57        1.32      1.20 o 
  -8   5   9        0.25       -0.49      1.66 o 
  -7   5   9        3.13       -0.28      1.68 o 
  -6   5   9        5.57        5.81      2.46 o 
  -5   5   9       80.98       62.36      3.60 o 
  -4   5   9        2.91        3.03      1.68 o 
  -3   5   9      332.69      302.24      8.26 o 
  -2   5   9        2.62        6.93      3.27 o 
  -1   5   9      107.59       97.69      6.14 o 
   0   5   9        3.92        5.96      2.27 o 
   1   5   9       22.68       24.04      2.63 o 
   2   5   9      469.26      447.01     11.30 o 
   3   5   9      164.81      170.62      4.96 o 
   4   5   9      703.13      762.32     10.97 o 
   5   5   9        3.25        3.23      1.41 o 
   6   5   9      162.67      180.25      6.44 o 
   7   5   9        0.33        0.56      1.06 o 
   8   5   9       17.07       13.66      2.39 o 
  -4   6   9       45.44       33.64      3.30 o 
  -3   6   9        1.82       -0.12      1.56 o 
  -2   6   9        4.51        6.47      1.99 o 
  -1   6   9        0.39        0.43      1.50 o 
   0   6   9       33.87       32.97      5.35 o 
   1   6   9       20.10       14.67      2.38 o 
   2   6   9      283.70      302.49     33.42 o 
 -13   0  10      462.24      428.95     10.83 o 
 -12   0  10       17.78       16.96      2.87 o 
 -11   0  10      233.52      248.35     13.16 o 
 -10   0  10      273.98      264.99     10.07 o 
  -9   0  10        3.27        0.97      2.74 o 
  -8   0  10        1.64        3.51      2.73 o 
  -7   0  10      238.24      266.17      9.02 o 
  -6   0  10     6795.22     7737.67    169.64 o 
  -5   0  10     2097.95     2253.03     85.92 o 
  -4   0  10      549.67      563.10     29.63 o 
  -3   0  10       33.96       43.31      6.94 o 
  -2   0  10       10.04        4.04      4.03 o 
  -1   0  10        2.32       -2.61      5.78 o 
   0   0  10     1178.31     1182.98     43.44 o 
   1   0  10     4248.57     4494.86    104.55 o 
   2   0  10      113.78      162.44     15.16 o 
   3   0  10     1345.27     1446.45     40.89 o 
   4   0  10      112.74      114.19      9.33 o 
   5   0  10      406.71      450.72     24.17 o 
   6   0  10     2032.21     1983.77     52.05 o 
   7   0  10       71.71       75.84      6.34 o 
   8   0  10      101.12       94.65      5.96 o 
   9   0  10     1930.53     2065.14     31.51 o 
  10   0  10      823.98      803.92     13.78 o 
  11   0  10      143.15      158.55      7.40 o 
  12   0  10      106.20      106.66      5.15 o 
  13   0  10       28.54       26.68      3.40 o 
 -13   1  10       66.18       50.46      2.64 o 
 -12   1  10      381.97      386.96     12.74 o 
 -11   1  10      931.62      952.45     15.29 o 
 -10   1  10      665.10      653.10      9.62 o 
  -9   1  10       41.79       36.31      2.74 o 
  -8   1  10       94.35       90.41      3.73 o 
  -7   1  10       10.43       13.68      1.58 o 
  -6   1  10       19.84       22.43      5.68 o 
  -5   1  10       15.54       20.58      5.65 o 
  -4   1  10      963.94     1032.91     21.58 o 
  -3   1  10      245.17      295.49     13.18 o 
  -2   1  10       20.36       25.13      5.21 o 
  -1   1  10       78.78       74.05      4.94 o 
   0   1  10      695.02      855.11     20.11 o 
   1   1  10      841.23      979.50     22.44 o 
   2   1  10      139.33      153.48      9.33 o 
   3   1  10        0.71        3.06      3.05 o 
   4   1  10      543.24      522.12     18.14 o 
   5   1  10      454.30      422.04     14.12 o 
   6   1  10      208.32      198.95      5.59 o 
   7   1  10      249.62      246.08      8.20 o 
   8   1  10     1367.97     1390.80     33.32 o 
   9   1  10       65.54       64.08      4.76 o 
  10   1  10       68.12       63.61      3.84 o 
  11   1  10        6.87        7.65      1.75 o 
  12   1  10       15.13       13.18      2.45 o 
  13   1  10        0.09        5.34      2.13 o 
 -12   2  10      127.59      124.22      3.79 o 
 -11   2  10       74.69       81.93      3.92 o 
 -10   2  10      751.15      767.54     11.01 o 
  -9   2  10       55.48       54.09      3.49 o 
  -8   2  10      917.07      956.33     11.43 o 
  -7   2  10        0.17        1.25      1.63 o 
  -6   2  10      857.72      829.47     12.30 o 
  -5   2  10      993.86     1099.90     12.66 o 
  -4   2  10      113.52      117.86      8.40 o 
  -3   2  10      600.42      690.59     19.90 o 
  -2   2  10      387.33      477.24     15.06 o 
  -1   2  10      265.99      334.05     10.44 o 
   0   2  10        9.11       17.79      2.49 o 
   1   2  10      120.20      129.13      6.16 o 
   2   2  10       11.53       16.86      2.76 o 
   3   2  10      164.03      180.73      9.78 o 
   4   2  10       99.05       89.59      7.38 o 
   5   2  10      135.60      130.62      4.41 o 
   6   2  10       79.04       75.03      4.73 o 
   7   2  10      296.47      283.14     10.58 o 
   8   2  10      145.10      140.60      5.60 o 
   9   2  10      654.09      614.37     14.94 o 
  10   2  10       41.17       43.75      4.23 o 
  11   2  10       12.51       14.65      1.98 o 
  12   2  10        1.89       -0.21      1.92 o 
 -11   3  10       52.24       49.31      3.48 o 
 -10   3  10      159.30      162.41      6.91 o 
  -9   3  10       16.01       14.04      2.00 o 
  -8   3  10      167.89      169.84      5.38 o 
  -7   3  10       82.24       88.75      4.09 o 
  -6   3  10      751.26      805.78     11.39 o 
  -5   3  10     1317.95     1460.42     14.03 o 
  -4   3  10      481.03      494.63     11.44 o 
  -3   3  10        0.31        0.86      1.77 o 
  -2   3  10       38.70       40.19      2.70 o 
  -1   3  10       26.37       42.03      3.78 o 
   0   3  10       57.20       64.11      5.72 o 
   1   3  10        0.00       18.30      2.42 o 
   2   3  10        8.74        8.93      2.19 o 
   3   3  10      174.94      167.82      4.62 o 
   4   3  10      226.71      212.17      5.50 o 
   5   3  10      178.97      161.86      5.87 o 
   6   3  10       15.21       15.96      2.61 o 
   7   3  10      323.27      302.74      8.33 o 
   8   3  10      131.79      142.47      5.83 o 
   9   3  10       67.67       59.45      6.48 o 
  10   3  10      102.86       74.52      8.20 o 
  11   3  10      119.22      114.45      7.05 o 
 -10   4  10        7.34        8.49      1.64 o 
  -9   4  10       29.99       29.82      2.37 o 
  -8   4  10      126.51      122.00      5.18 o 
  -7   4  10        8.13        8.22      1.69 o 
  -6   4  10       25.23       22.87      2.45 o 
  -5   4  10        1.01        1.71      2.04 o 
  -4   4  10       19.13       17.11      2.72 o 
  -3   4  10        4.69       11.48      2.37 o 
  -2   4  10      116.25      124.47      4.73 o 
  -1   4  10       25.71       36.16      2.79 o 
   0   4  10     1262.87     1405.86     27.70 o 
   1   4  10       16.74       20.71      3.40 o 
   2   4  10        9.78        6.42      1.89 o 
   3   4  10       45.19       40.62      2.92 o 
   4   4  10      446.94      451.27      7.83 o 
   5   4  10      164.37      154.96      7.99 o 
   6   4  10      247.16      254.96      7.48 o 
   7   4  10       74.29       71.71      4.05 o 
   8   4  10      197.34      189.08      7.81 o 
   9   4  10       12.85        8.46      1.91 o 
  10   4  10       14.27       18.06      1.44 o 
  -8   5  10        0.01       -1.54      1.54 o 
  -7   5  10        2.36        2.74      1.69 o 
  -6   5  10       12.47       11.72      1.77 o 
  -5   5  10       65.79       69.63      4.46 o 
  -4   5  10        6.17       11.55      2.09 o 
  -3   5  10       11.12       11.96      2.95 o 
  -2   5  10      166.80      170.36      7.70 o 
  -1   5  10       64.10       51.26      4.68 o 
   0   5  10        6.15       11.94      2.25 o 
   1   5  10       13.88       16.87      2.43 o 
   2   5  10       34.63       40.19      2.83 o 
   3   5  10        2.98        2.54      2.40 o 
   4   5  10      410.25      426.30     10.29 o 
   5   5  10       54.45       51.49      3.65 o 
   6   5  10       61.78       64.94      3.03 o 
   7   5  10      215.25      226.34      6.18 o 
  -3   6  10        0.67        0.66      1.20 o 
  -2   6  10        3.46        4.42      1.14 o 
  -1   6  10        3.02       -1.92      5.71 o 
   0   6  10        1.92        2.59      1.91 o 
   1   6  10      170.12      187.59     19.64 o 
   2   6  10      137.77      139.49     19.25 o 
 -13   1  11       24.92       26.21      2.02 o 
 -12   1  11       22.89       20.58      2.36 o 
 -11   1  11       14.03       18.95      2.36 o 
 -10   1  11       64.17       74.34      3.54 o 
  -9   1  11      306.24      305.83      6.76 o 
  -8   1  11       12.87        9.17      1.74 o 
  -7   1  11        5.58        7.91      1.63 o 
  -6   1  11      470.71      468.85      9.44 o 
  -5   1  11     1257.58     1282.07     36.79 o 
  -4   1  11       49.87       53.79      8.05 o 
  -3   1  11       89.79       81.41      7.89 o 
  -2   1  11        0.36        1.98      3.07 o 
  -1   1  11      252.01      264.67      9.13 o 
   0   1  11      185.79      141.83      8.63 o 
   1   1  11       56.89       47.26      4.52 o 
   2   1  11      587.80      603.55     18.70 o 
   3   1  11      246.35      243.72     11.33 o 
   4   1  11      147.22      169.45     10.90 o 
   5   1  11       62.77       68.48      6.23 o 
   6   1  11        5.69        3.63      2.17 o 
   7   1  11      274.23      292.88      8.93 o 
   8   1  11       62.64       68.59      4.38 o 
   9   1  11      118.17      142.61      5.26 o 
  10   1  11        2.55        3.26      1.76 o 
  11   1  11       30.75       28.77      2.32 o 
  12   1  11      246.04      306.01      8.33 o 
 -12   2  11      278.65      286.41     13.69 o 
 -11   2  11        0.46       -0.11      1.57 o 
 -10   2  11      260.90      277.26      7.53 o 
  -9   2  11        1.25        2.78      2.16 o 
  -8   2  11       36.10       32.02      2.79 o 
  -7   2  11      378.34      388.23      7.50 o 
  -6   2  11       42.66       39.14      2.54 o 
  -5   2  11      467.23      449.39      8.43 o 
  -4   2  11      143.79      127.86      8.97 o 
  -3   2  11      115.89      117.56      9.48 o 
  -2   2  11      501.98      452.94     15.40 o 
  -1   2  11     2806.27     2663.00     44.51 o 
   0   2  11      541.08      448.69     11.74 o 
   1   2  11     3332.98     3254.20     36.49 o 
   2   2  11      101.44       82.23      6.16 o 
   3   2  11     2098.96     2031.90     33.18 o 
   4   2  11       65.35       71.83      6.83 o 
   5   2  11       11.73       16.56      2.38 o 
   6   2  11       19.82       24.88      2.42 o 
   7   2  11      395.22      410.28     10.79 o 
   8   2  11       16.02       12.35      2.34 o 
   9   2  11       52.29       53.99      5.02 o 
  10   2  11        0.00        0.75      2.13 o 
  11   2  11        0.94        1.20      1.47 o 
  12   2  11        7.47        7.51      1.65 o 
 -11   3  11       39.29       35.25      2.87 o 
 -10   3  11       85.67       81.98      4.83 o 
  -9   3  11       27.88       33.94      3.19 o 
  -8   3  11      698.11      717.39     10.59 o 
  -7   3  11       67.93       59.92      3.46 o 
  -6   3  11       79.35       67.82      3.62 o 
  -5   3  11     1081.96     1040.47     12.23 o 
  -4   3  11        1.38       -0.73      2.08 o 
  -3   3  11       90.49       90.89      5.11 o 
  -2   3  11        0.11        1.77      1.54 o 
  -1   3  11       72.17       64.83      4.08 o 
   0   3  11       40.10       33.09      3.54 o 
   1   3  11     1044.77     1048.36     18.52 o 
   2   3  11      342.36      367.98      8.13 o 
   3   3  11      493.63      446.65      7.61 o 
   4   3  11      118.20      114.38      4.64 o 
   5   3  11      280.50      277.08      8.17 o 
   6   3  11       34.43       36.58      3.30 o 
   7   3  11       17.13       16.68      2.14 o 
   8   3  11       22.89       15.78      2.82 o 
   9   3  11        0.21        4.31      5.86 o 
  10   3  11        1.18        0.99      1.59 o 
  11   3  11       78.95       77.07      6.34 o 
 -10   4  11        8.39        8.75      2.35 o 
  -9   4  11        4.22        5.46      1.81 o 
  -8   4  11       87.29       75.53      3.71 o 
  -7   4  11       22.41       25.76      2.52 o 
  -6   4  11       14.23       15.76      2.56 o 
  -5   4  11       13.29       10.73      2.34 o 
  -4   4  11      430.29      406.12      9.85 o 
  -3   4  11       24.77       19.50      2.42 o 
  -2   4  11       23.18       19.67      2.63 o 
  -1   4  11      301.50      290.89      6.67 o 
   0   4  11      539.39      514.99      8.83 o 
   1   4  11     1127.53     1112.07     20.22 o 
   2   4  11        9.45        8.89      2.29 o 
   3   4  11       28.16       25.44      2.40 o 
   4   4  11      156.97      153.96      6.64 o 
   5   4  11        7.40        4.20      1.90 o 
   6   4  11        0.59        1.10      2.69 o 
   7   4  11       45.69       53.07      2.83 o 
   8   4  11       35.29       40.77      3.28 o 
   9   4  11        8.40       11.21      1.89 o 
  -8   5  11        0.09       -1.55      1.55 o 
  -7   5  11       18.56       20.28      3.83 o 
  -6   5  11       88.59       77.21      3.34 o 
  -5   5  11        0.81        1.22      2.00 o 
  -4   5  11       87.29       61.99      4.47 o 
  -3   5  11       22.49       18.52      2.51 o 
  -2   5  11      224.02      225.90      8.79 o 
  -1   5  11       28.00       22.70      7.49 o 
   0   5  11       72.96       86.09      5.96 o 
   1   5  11       61.68       60.34      3.68 o 
   2   5  11      722.90      774.51     13.58 o 
   3   5  11        5.80        3.85      1.69 o 
   4   5  11      117.80      124.05      5.78 o 
   5   5  11        3.07        3.56      1.31 o 
   6   5  11      152.59      153.86      3.78 o 
   7   5  11       75.98       74.48      5.73 o 
  -3   6  11       80.03       99.11      4.85 o 
  -2   6  11        1.03        0.05      5.18 o 
  -1   6  11       17.17       13.89      2.20 o 
   0   6  11      123.38      126.82      7.66 o 
   1   6  11       23.55       24.44      4.01 o 
   3   6  11        1.01        2.50      1.42 o 
 -13   0  12        3.14        4.13      1.70 o 
 -12   0  12      184.88      165.32      8.14 o 
 -11   0  12      221.74      223.03     12.34 o 
 -10   0  12      186.63      186.40      8.44 o 
  -9   0  12        2.51        5.93      3.03 o 
  -8   0  12       31.72       36.28      4.31 o 
  -7   0  12       16.58       23.82      3.38 o 
  -6   0  12      293.57      236.78      8.40 o 
  -5   0  12        4.24        6.83      8.12 o 
  -4   0  12       38.92       45.39     14.01 o 
  -3   0  12      293.64      372.12     35.24 o 
  -2   0  12     3950.20     4638.12    119.49 o 
  -1   0  12       89.80      128.83     12.58 o 
   0   0  12      219.48      312.12     17.42 o 
   1   0  12      259.35      269.08     17.35 o 
   2   0  12     1369.50     1509.02     42.53 o 
   3   0  12        1.08        0.15      4.88 o 
   4   0  12      385.37      415.58     18.53 o 
   5   0  12      510.38      417.82     25.05 o 
   6   0  12      339.27      330.88     22.09 o 
   7   0  12      386.44      388.89     30.78 o 
   8   0  12      121.48      117.00      9.34 o 
   9   0  12        9.29       11.16      3.14 o 
  10   0  12      303.54      292.55      8.09 o 
  11   0  12        5.43        7.24      3.56 o 
  12   0  12      209.97      216.45     10.38 o 
 -13   1  12       75.67       61.39      2.49 o 
 -12   1  12       57.31       49.88      3.15 o 
 -11   1  12        0.49        0.08      2.85 o 
 -10   1  12       78.47       74.75      3.38 o 
  -9   1  12       21.42       21.94      2.34 o 
  -8   1  12      158.02      147.84      4.12 o 
  -7   1  12      113.37      105.46      3.43 o 
  -6   1  12       56.84       55.02      2.43 o 
  -5   1  12       39.00       47.23      8.57 o 
  -4   1  12        0.70       13.98      6.08 o 
  -3   1  12      173.40      174.68     11.50 o 
  -2   1  12        0.72        4.24      4.55 o 
  -1   1  12     4721.48     5467.68     65.31 o 
   0   1  12      620.18      642.85     18.17 o 
   1   1  12       89.80      109.02      6.69 o 
   2   1  12      201.58      212.49     11.91 o 
   3   1  12       21.69       18.18      4.38 o 
   4   1  12        6.75        0.00      3.92 o 
   5   1  12      178.46      167.11      5.89 o 
   6   1  12        0.02        0.66      1.42 o 
   7   1  12       77.14       77.58      4.26 o 
   8   1  12      534.14      515.25     13.35 o 
   9   1  12       79.58       78.05      4.07 o 
  10   1  12       67.20       63.60      3.57 o 
  11   1  12      193.38      193.40      5.97 o 
  12   1  12      269.03      297.87      7.47 o 
 -12   2  12        0.03       -0.66      1.21 o 
 -11   2  12       28.82       28.11      2.37 o 
 -10   2  12      449.58      453.53      9.24 o 
  -9   2  12      323.32      321.01      9.18 o 
  -8   2  12        8.21        7.33      2.06 o 
  -7   2  12      697.37      759.26     11.08 o 
  -6   2  12      128.27      132.79      4.39 o 
  -5   2  12     1190.80     1277.04     14.57 o 
  -4   2  12        0.16        2.16      1.44 o 
  -3   2  12      111.24      136.29     10.32 o 
  -2   2  12      391.27      431.10     16.18 o 
  -1   2  12      912.43      937.39     23.45 o 
   0   2  12      425.96      424.90     11.66 o 
   1   2  12      188.05      180.40      7.80 o 
   2   2  12       47.38       53.55      5.30 o 
   3   2  12       65.78       56.53      6.03 o 
   4   2  12        1.35        2.79      1.55 o 
   5   2  12      190.62      184.44      4.99 o 
   6   2  12      306.27      303.91      6.51 o 
   7   2  12      591.86      544.03      9.24 o 
   8   2  12        0.00        0.20      2.04 o 
   9   2  12       67.29       65.97      8.10 o 
  10   2  12        5.38        2.59      3.51 o 
  11   2  12       36.56       39.70      2.70 o 
  12   2  12       28.62       36.29      3.40 o 
 -11   3  12        4.85        2.88      1.42 o 
 -10   3  12        0.58        0.78      2.31 o 
  -9   3  12       92.75       89.51      4.23 o 
  -8   3  12       33.13       38.90      2.77 o 
  -7   3  12       87.46       97.26      4.25 o 
  -6   3  12       23.06       27.77      2.98 o 
  -5   3  12       26.90       33.15      3.35 o 
  -4   3  12      267.77      267.34      8.57 o 
  -3   3  12      813.54      842.34     21.99 o 
  -2   3  12       31.50       35.42      2.33 o 
  -1   3  12       11.90        5.83      2.00 o 
   0   3  12        5.96        9.16      3.39 o 
   1   3  12       11.82       15.25      2.36 o 
   2   3  12      386.15      370.27      7.84 o 
   3   3  12      112.82      105.65      3.94 o 
   4   3  12      109.72      106.73      4.09 o 
   5   3  12      119.86      111.65      4.71 o 
   6   3  12      106.45      100.29      5.16 o 
   7   3  12        5.66        5.00      1.62 o 
   8   3  12       89.33       69.68      4.37 o 
   9   3  12       23.86       22.01      3.07 o 
  10   3  12       66.90       57.56      3.85 o 
  11   3  12       25.69       21.69      3.04 o 
 -10   4  12        1.18        0.27      1.75 o 
  -9   4  12       23.68       25.32      2.50 o 
  -8   4  12      265.76      256.94      8.01 o 
  -7   4  12      276.74      299.69     29.42 o 
  -6   4  12       54.01       66.09      6.73 o 
  -5   4  12      601.42      606.44     14.61 o 
  -4   4  12       14.13       14.83      3.24 o 
  -3   4  12       57.21       67.17      5.35 o 
  -2   4  12      277.77      287.10      9.82 o 
  -1   4  12        0.04        2.61      1.78 o 
   0   4  12      287.15      326.12     11.63 o 
   1   4  12        1.11        6.24      3.47 o 
   2   4  12      209.31      216.62      6.96 o 
   3   4  12      272.21      260.21      6.49 o 
   4   4  12        1.02       -2.06      2.72 o 
   5   4  12        4.70        4.02      2.06 o 
   6   4  12        7.97        5.83      1.90 o 
   7   4  12       26.77       23.02      2.06 o 
   8   4  12       11.02       11.21      2.04 o 
   9   4  12       34.09       32.53      2.55 o 
  -7   5  12      165.46      159.70      8.72 o 
  -6   5  12        0.06        2.76      2.69 o 
  -5   5  12        0.20        4.99      3.58 o 
  -4   5  12        0.10        1.54      2.11 o 
  -3   5  12      100.24      100.64      4.52 o 
  -2   5  12       27.64       28.04      2.70 o 
  -1   5  12      232.02      247.26      8.94 o 
   0   5  12       59.87       65.01      3.68 o 
   1   5  12        1.69        4.92      1.86 o 
   2   5  12        3.31        3.02      1.63 o 
   3   5  12       66.25       73.95      6.07 o 
   4   5  12       34.76       44.94      3.71 o 
   5   5  12      163.48      167.94      8.14 o 
   6   5  12        3.33        2.76      0.89 o 
   7   5  12       65.68       63.71      3.91 o 
  -2   6  12        3.82        3.03      1.82 o 
  -1   6  12        2.92        8.09      2.06 o 
   0   6  12       16.30       12.17      2.32 o 
   1   6  12       13.39       10.11      2.09 o 
 -12   1  13       92.35       90.25      3.89 o 
 -11   1  13        3.30        2.06      2.66 o 
 -10   1  13        0.36        1.29      2.58 o 
  -9   1  13        2.77        5.39      1.99 o 
  -8   1  13      245.91      232.66      5.08 o 
  -7   1  13       77.32       80.07      3.07 o 
  -6   1  13      136.46      119.67      3.86 o 
  -5   1  13      115.57      100.58      4.77 o 
  -4   1  13      132.11      125.39     12.72 o 
  -3   1  13      496.13      435.26     18.71 o 
  -2   1  13      868.35      822.32     25.73 o 
  -1   1  13     1827.83     1716.81     30.11 o 
   0   1  13       14.40       14.93      3.64 o 
   1   1  13      169.63      165.89     10.63 o 
   2   1  13       35.40       37.26      5.72 o 
   3   1  13       59.41       59.08      6.11 o 
   4   1  13      191.56      174.67     10.15 o 
   5   1  13       10.99        8.14      1.45 o 
   6   1  13      191.63      189.88      7.17 o 
   7   1  13       50.29       53.00      4.05 o 
   8   1  13      180.25      195.21      7.18 o 
   9   1  13       64.74       77.22      4.08 o 
  10   1  13      126.92      123.62      4.61 o 
  11   1  13       19.98       23.28      2.17 o 
  12   1  13       30.83       33.67      4.31 o 
 -12   2  13        0.17        1.31      1.61 o 
 -11   2  13        8.44        6.79      1.90 o 
 -10   2  13       31.69       27.61      3.13 o 
  -9   2  13       24.56       23.92      2.20 o 
  -8   2  13      459.67      442.84     13.04 o 
  -7   2  13      179.63      169.08      5.35 o 
  -6   2  13       72.14       68.59      3.33 o 
  -5   2  13       37.56       32.51      2.68 o 
  -4   2  13        0.00       -1.54      2.05 o 
  -3   2  13      148.03      138.91      5.47 o 
  -2   2  13      436.58      408.01     17.06 o 
  -1   2  13      582.51      570.87     19.22 o 
   0   2  13      214.05      172.85      8.22 o 
   1   2  13       33.42       28.73      3.99 o 
   2   2  13       20.57       13.44      3.24 o 
   3   2  13        1.68        1.24      2.39 o 
   4   2  13       18.72       21.03      2.84 o 
   5   2  13       15.19       12.33      1.59 o 
   6   2  13       19.89       21.42      2.87 o 
   7   2  13       15.58       15.93      2.08 o 
   8   2  13      166.59      190.27      6.48 o 
   9   2  13        1.62        6.74      2.86 o 
  10   2  13       16.36       12.35      3.34 o 
  11   2  13        6.81        4.59      1.39 o 
 -11   3  13       36.88       41.42      3.95 o 
 -10   3  13       27.07       27.96      2.76 o 
  -9   3  13       21.84       19.86      2.31 o 
  -8   3  13      258.71      259.21      6.14 o 
  -7   3  13     1869.46     1850.89     20.02 o 
  -6   3  13       50.06       49.13      4.21 o 
  -5   3  13      146.60      138.87      7.71 o 
  -4   3  13      103.01       98.07      7.38 o 
  -3   3  13        2.67        3.43      4.15 o 
  -2   3  13     1442.57     1371.58     25.16 o 
  -1   3  13       26.80       16.93      2.51 o 
   0   3  13      463.13      443.25     12.59 o 
   1   3  13      230.59      222.15      7.67 o 
   2   3  13       34.15       29.77      2.60 o 
   3   3  13      143.55      145.72      5.30 o 
   4   3  13     1339.64     1355.11     24.73 o 
   5   3  13      433.58      454.71      9.07 o 
   6   3  13      402.57      430.50      9.70 o 
   7   3  13        1.58        0.91      1.39 o 
   8   3  13       32.46       34.89      2.52 o 
   9   3  13       43.43       48.04      3.78 o 
  10   3  13       37.35       46.88      3.00 o 
  -9   4  13       13.03       11.33      2.98 o 
  -8   4  13       75.46       65.71      4.16 o 
  -7   4  13      266.83      250.61     14.88 o 
  -6   4  13       38.59       23.94      3.52 o 
  -5   4  13        1.55       -0.05      2.75 o 
  -4   4  13      177.99      163.39      7.70 o 
  -3   4  13      113.22       97.95      5.22 o 
  -2   4  13        0.59       -1.64      2.55 o 
  -1   4  13      454.07      439.12      8.41 o 
   0   4  13      159.74      147.54      6.02 o 
   1   4  13       39.95       35.71      4.59 o 
   2   4  13      134.38      126.26      7.69 o 
   3   4  13        0.41       -0.79      1.59 o 
   4   4  13       56.53       54.24      4.85 o 
   5   4  13       10.81        9.39      2.10 o 
   6   4  13        5.75        2.56      1.51 o 
   7   4  13       68.33       80.91      4.02 o 
   8   4  13       50.36       50.98      3.14 o 
   9   4  13        0.00       -0.66      1.23 o 
  -7   5  13        9.57       15.23      2.26 o 
  -6   5  13       22.20       20.75      1.91 o 
  -5   5  13        1.34        2.39      2.26 o 
  -4   5  13       12.66       12.59      2.47 o 
  -3   5  13       24.40       19.90      2.29 o 
  -2   5  13       11.64       12.11      2.10 o 
  -1   5  13        0.03        1.36      1.52 o 
   0   5  13       10.51       14.05      2.07 o 
   1   5  13       75.54       85.64      4.13 o 
   2   5  13       42.97       49.73      3.10 o 
   3   5  13       46.35       59.10      4.08 o 
   4   5  13        0.42        0.97      2.78 o 
   5   5  13      100.79      107.61      4.36 o 
   6   5  13        5.35        6.75      1.36 o 
 -12   0  14        4.10        4.49      2.03 o 
 -11   0  14        2.81        4.57      3.13 o 
 -10   0  14        2.43        0.75      3.45 o 
  -9   0  14      221.28      203.90     11.68 o 
  -8   0  14        0.06        1.59      2.81 o 
  -7   0  14      409.53      439.61     12.06 o 
  -6   0  14      149.92      153.47      6.08 o 
  -5   0  14      281.83      300.49      7.88 o 
  -4   0  14      582.00      653.94     52.99 o 
  -3   0  14      187.54      224.35     31.19 o 
  -2   0  14      466.00      470.74     42.95 o 
  -1   0  14       72.86       92.39     10.18 o 
   0   0  14      565.39      622.57     26.53 o 
   1   0  14      308.15      318.69     20.76 o 
   2   0  14      176.83      149.87     14.72 o 
   3   0  14       76.55       78.75     11.74 o 
   4   0  14       65.93       73.63     11.24 o 
   5   0  14      817.63      797.31     17.36 o 
   6   0  14      235.68      212.88      7.24 o 
   7   0  14      636.34      662.58     22.24 o 
   8   0  14      849.17      831.07     24.72 o 
   9   0  14       32.29       30.89      4.23 o 
  10   0  14      311.43      345.21     10.78 o 
  11   0  14       17.19       19.00      2.29 o 
  12   0  14      255.19      262.87      9.63 o 
 -12   1  14        3.11        1.82      1.22 o 
 -11   1  14        0.16       -2.08      2.08 o 
 -10   1  14        9.83        8.73      2.66 o 
  -9   1  14      302.05      290.67      7.72 o 
  -8   1  14      789.58      767.80     16.17 o 
  -7   1  14      760.49      739.98     10.35 o 
  -6   1  14      479.77      499.01      7.96 o 
  -5   1  14       12.02       12.83      1.69 o 
  -4   1  14       51.71       50.96      4.32 o 
  -3   1  14       10.91       10.98      3.68 o 
  -2   1  14     2673.02     2994.67     51.31 o 
  -1   1  14        5.84       19.80      3.99 o 
   0   1  14       40.20       37.80      4.08 o 
   1   1  14      123.87      128.58      9.69 o 
   2   1  14        0.06       -2.28      4.02 o 
   3   1  14       15.52        4.45      3.89 o 
   4   1  14      102.15       96.69      3.00 o 
   5   1  14        9.28        6.48      1.32 o 
   6   1  14      378.60      358.52      7.57 o 
   7   1  14        8.27       10.02      2.71 o 
   8   1  14       42.34       47.01      4.46 o 
   9   1  14      299.88      298.44      7.46 o 
  10   1  14       31.13       27.83      2.44 o 
  11   1  14        0.05       -0.20      2.32 o 
  12   1  14       83.57       81.65      5.73 o 
 -11   2  14        0.57        1.89      1.48 o 
 -10   2  14        6.97        5.19      2.02 o 
  -9   2  14       26.87       22.93      2.17 o 
  -8   2  14       44.24       43.84      2.94 o 
  -7   2  14       45.69       45.99      3.11 o 
  -6   2  14      262.66      258.52      7.63 o 
  -5   2  14       14.22       21.65      2.92 o 
  -4   2  14       23.55       19.71      2.29 o 
  -3   2  14      261.20      300.87      6.62 o 
  -2   2  14        7.76        5.02      2.49 o 
  -1   2  14      166.09      202.71     11.95 o 
   0   2  14        3.27        9.54      2.82 o 
   1   2  14        2.43        3.44      1.33 o 
   2   2  14      718.75      706.81     14.71 o 
   3   2  14      149.42      156.45      4.32 o 
   4   2  14      393.37      352.87      6.66 o 
   5   2  14        4.73        5.29      1.63 o 
   6   2  14       17.55       12.61      1.89 o 
   7   2  14       32.78       25.18      2.29 o 
   8   2  14      234.56      207.81      6.13 o 
   9   2  14        0.00       -1.85      2.43 o 
  10   2  14        0.02       -1.95      1.96 o 
  11   2  14        5.13        5.35      1.29 o 
 -10   3  14        2.37        3.93      1.45 o 
  -9   3  14        0.18        0.36      1.91 o 
  -8   3  14       10.48       15.86      2.31 o 
  -7   3  14       29.26       42.73      4.60 o 
  -6   3  14       39.22       39.93      4.70 o 
  -5   3  14        7.07        6.49      2.94 o 
  -4   3  14      333.08      366.12     11.19 o 
  -3   3  14        0.00        2.06      2.70 o 
  -2   3  14      219.98      249.03      6.89 o 
  -1   3  14       61.06       61.68      3.08 o 
   0   3  14      118.83      128.29      5.37 o 
   1   3  14       44.08       37.60      4.13 o 
   2   3  14       58.01       64.88      3.60 o 
   3   3  14      173.92      166.84      7.10 o 
   4   3  14       26.76       24.62      2.74 o 
   5   3  14        0.85       -1.30      2.06 o 
   6   3  14      204.66      180.04      5.60 o 
   7   3  14       19.80       18.27      2.18 o 
   8   3  14       11.82        3.87      2.16 o 
   9   3  14       56.98       42.28      6.78 o 
  10   3  14       38.78       35.29      2.46 o 
  -9   4  14        8.11        2.77      1.29 o 
  -8   4  14      215.65      203.26      6.37 o 
  -7   4  14      156.03      158.45      6.62 o 
  -6   4  14       28.68       28.53      3.73 o 
  -5   4  14        2.66        4.52      2.78 o 
  -4   4  14        0.20       -0.73      2.61 o 
  -3   4  14       18.65       16.85      2.55 o 
  -2   4  14      365.51      374.79     11.77 o 
  -1   4  14        2.33        1.45      1.34 o 
   0   4  14       98.54       86.33      4.74 o 
   1   4  14       29.76       31.75      4.24 o 
   2   4  14      507.89      500.15     32.45 o 
   3   4  14       25.66       29.67      3.05 o 
   4   4  14      289.38      300.47      7.97 o 
   5   4  14       18.58       16.19      2.06 o 
   6   4  14       22.40       26.24      2.16 o 
   7   4  14        4.47        6.95      1.30 o 
   8   4  14       25.30       24.78      2.41 o 
  -6   5  14        1.69        1.93      1.12 o 
  -5   5  14        4.15        4.75      1.37 o 
  -4   5  14       15.10       18.02      1.91 o 
  -3   5  14       85.42       90.62      3.52 o 
  -2   5  14       30.51       32.11      2.63 o 
  -1   5  14      124.54      123.54      6.16 o 
   0   5  14        7.71        7.20      1.59 o 
   1   5  14        3.68        3.42      2.61 o 
   2   5  14        0.33        0.37      2.72 o 
   3   5  14      171.00      191.44      7.12 o 
   4   5  14      158.19      152.55      6.28 o 
   5   5  14        2.90        2.41      1.35 o 
   6   5  14        3.32        2.01      1.55 o 
 -12   1  15        8.91        6.03      1.30 o 
 -11   1  15       15.32       15.11      2.15 o 
 -10   1  15       57.38       54.92      3.94 o 
  -9   1  15      141.41      141.20      6.56 o 
  -8   1  15       25.68       22.52      2.19 o 
  -7   1  15       58.40       49.71      2.99 o 
  -6   1  15       77.67       68.95      3.28 o 
  -5   1  15      260.17      237.53      5.39 o 
  -4   1  15       89.52       87.56      3.47 o 
  -3   1  15       22.59       21.86      3.51 o 
  -2   1  15      535.38      479.32     21.56 o 
  -1   1  15      100.32       87.36      7.48 o 
   0   1  15       61.03       44.53      4.87 o 
   1   1  15      436.82      391.49     22.03 o 
   2   1  15      980.78      917.74     27.34 o 
   3   1  15        5.35        4.60      1.65 o 
   4   1  15      168.22      162.81      4.04 o 
   5   1  15       35.31       28.14      1.66 o 
   6   1  15      594.89      594.20     10.99 o 
   7   1  15       22.88       28.08      2.53 o 
   8   1  15       42.35       54.07      5.94 o 
   9   1  15        5.51        6.89      1.79 o 
  10   1  15        0.00        2.60      1.42 o 
  11   1  15       27.42       38.19      2.24 o 
 -11   2  15        0.02       -0.33      1.21 o 
 -10   2  15      107.82       99.50      4.53 o 
  -9   2  15       18.56       17.64      1.91 o 
  -8   2  15       79.74       80.26      3.62 o 
  -7   2  15       74.80       72.96      3.50 o 
  -6   2  15      305.18      296.29      8.27 o 
  -5   2  15      343.16      345.82     11.30 o 
  -4   2  15       40.12       34.15      4.01 o 
  -3   2  15       18.03       13.82      1.93 o 
  -2   2  15      401.41      367.17      7.59 o 
  -1   2  15       29.49       22.09      3.18 o 
   0   2  15      224.59      216.85      5.15 o 
   1   2  15       23.39       14.80      2.04 o 
   2   2  15       53.19       51.33      2.85 o 
   3   2  15      202.95      190.20      4.98 o 
   4   2  15      637.99      598.06     11.80 o 
   5   2  15        0.83       -0.11      1.50 o 
   6   2  15       39.72       39.28      2.61 o 
   7   2  15       80.91       88.92      3.75 o 
   8   2  15       43.93       35.37      2.81 o 
   9   2  15      196.60      197.04      7.99 o 
  10   2  15       69.44       73.88      4.31 o 
  11   2  15       21.12       15.76      2.98 o 
 -10   3  15       27.21       34.31      4.23 o 
  -9   3  15      224.37      252.13      7.22 o 
  -8   3  15       86.96       78.34      5.06 o 
  -7   3  15      454.60      445.54     13.94 o 
  -6   3  15       11.14       15.90      3.45 o 
  -5   3  15       13.96       19.33      3.65 o 
  -4   3  15       53.31       47.26      3.98 o 
  -3   3  15       40.27       37.27      2.91 o 
  -2   3  15     1067.09      970.28     18.84 o 
  -1   3  15       49.96       42.07      3.38 o 
   0   3  15      700.69      635.09     23.26 o 
   1   3  15        7.27       11.26      4.23 o 
   2   3  15        0.05        2.84      2.27 o 
   3   3  15      332.04      307.82      8.02 o 
   4   3  15        4.22        3.27      1.63 o 
   5   3  15       14.99       15.51      2.27 o 
   6   3  15        0.58        2.02      1.71 o 
   7   3  15        0.01       -0.79      1.28 o 
   8   3  15        1.90        3.20      2.30 o 
   9   3  15       28.60       21.13      2.42 o 
  10   3  15       53.27       70.56      2.97 o 
  -9   4  15       47.75       36.81      3.47 o 
  -8   4  15      230.91      204.31      5.93 o 
  -7   4  15       15.67       17.40      2.64 o 
  -6   4  15       52.04       46.75      3.38 o 
  -5   4  15       46.32       37.23      3.90 o 
  -4   4  15      118.83      111.85      6.28 o 
  -3   4  15      265.85      238.21     10.73 o 
  -2   4  15       25.17       18.90      2.18 o 
  -1   4  15        1.49        1.09      1.36 o 
   0   4  15      313.24      289.45     13.96 o 
   1   4  15       64.42       55.40      5.36 o 
   2   4  15       99.37      101.74     12.76 o 
   3   4  15      175.64      191.38     10.94 o 
   4   4  15       20.90       22.93      2.32 o 
   5   4  15      107.78      120.92      4.16 o 
   6   4  15        0.00       -0.95      1.29 o 
   7   4  15       12.22        7.72      1.52 o 
   8   4  15       22.30       21.80      2.02 o 
  -6   5  15        0.87        0.23      1.39 o 
  -5   5  15       20.11       16.77      2.30 o 
  -4   5  15        0.09       -0.11      1.16 o 
  -3   5  15       28.68       28.20      1.95 o 
  -2   5  15       18.21        9.48      1.85 o 
  -1   5  15       58.64       40.52      4.55 o 
   0   5  15       23.44       16.89      1.76 o 
   1   5  15       80.14       87.05      3.40 o 
   2   5  15      107.66       90.81      7.14 o 
   3   5  15       18.15       16.71      1.88 o 
   4   5  15       55.50       50.68      2.49 o 
   5   5  15        2.08        1.95      1.02 o 
 -12   0  16       36.02       30.79      2.88 o 
 -11   0  16        5.07        6.18      2.36 o 
 -10   0  16       13.25       15.44      3.82 o 
  -9   0  16       31.16       28.19      4.52 o 
  -8   0  16       26.13       24.06      4.93 o 
  -7   0  16      176.45      201.71      7.36 o 
  -6   0  16        4.15        8.03      2.08 o 
  -5   0  16      130.00      152.87      8.62 o 
  -4   0  16       91.99      101.51     10.42 o 
  -3   0  16      192.16      217.74     11.43 o 
  -2   0  16      757.88      864.64     19.57 o 
  -1   0  16      231.70      268.91     35.83 o 
   0   0  16     1949.89     2218.20     54.13 o 
   1   0  16     1169.59     1226.65     45.70 o 
   2   0  16     2049.14     2051.84     34.25 o 
   3   0  16      303.32      302.55      8.70 o 
   4   0  16       10.82        4.64      2.25 o 
   5   0  16      437.37      405.36     10.59 o 
   6   0  16      285.87      257.68     15.71 o 
   7   0  16       95.92       98.85      9.25 o 
   8   0  16        0.68        3.61      3.13 o 
   9   0  16       30.20       31.57      4.10 o 
  10   0  16       16.71       12.92      2.62 o 
  11   0  16      105.31       99.96      4.67 o 
 -12   1  16       29.94       27.26      2.40 o 
 -11   1  16       96.81       98.21      4.05 o 
 -10   1  16       88.78       94.64      4.78 o 
  -9   1  16        0.15       -2.18      2.18 o 
  -8   1  16      208.51      217.56      6.25 o 
  -7   1  16      752.45      752.52     10.23 o 
  -6   1  16      119.34      121.98      4.15 o 
  -5   1  16      328.70      323.20      6.45 o 
  -4   1  16      312.41      301.61      5.97 o 
  -3   1  16       57.90       59.19      3.20 o 
  -2   1  16      129.28      123.43      3.72 o 
  -1   1  16      264.60      280.91      6.25 o 
   0   1  16      421.55      454.08      8.38 o 
   1   1  16       51.41       46.77      2.80 o 
   2   1  16      149.98      137.63      4.05 o 
   3   1  16      235.76      222.82      5.18 o 
   4   1  16      266.19      254.31      5.50 o 
   5   1  16        1.12        0.84      1.47 o 
   6   1  16       86.00       73.11      3.19 o 
   7   1  16      396.87      388.06      9.14 o 
   8   1  16       56.45       65.97      4.40 o 
   9   1  16        1.06       -1.57      1.57 o 
  10   1  16        7.57        7.90      1.40 o 
  11   1  16        2.08        6.77      1.51 o 
 -10   2  16       17.31       15.91      2.06 o 
  -9   2  16      406.97      402.10      6.61 o 
  -8   2  16       25.44       27.13      2.18 o 
  -7   2  16       43.36       38.04      3.17 o 
  -6   2  16     1148.70     1205.03     15.71 o 
  -5   2  16       59.77       54.11      3.32 o 
  -4   2  16      451.65      495.52      9.09 o 
  -3   2  16        3.10        4.53      4.23 o 
  -2   2  16       14.93       16.14      2.21 o 
  -1   2  16      235.45      257.50      6.42 o 
   0   2  16       17.16       16.67      3.30 o 
   1   2  16        7.17        4.01      2.15 o 
   2   2  16      265.28      254.90      6.52 o 
   3   2  16       65.60       66.11      5.00 o 
   4   2  16      470.10      442.26      8.57 o 
   5   2  16      116.96       99.73      3.90 o 
   6   2  16       13.38       14.66      2.16 o 
   7   2  16        0.14        0.83      1.39 o 
   8   2  16        1.12        0.69      2.00 o 
   9   2  16      131.86      138.75      6.39 o 
  10   2  16        2.51       -0.02      1.61 o 
 -10   3  16       50.37       39.17      3.73 o 
  -9   3  16        4.93        0.86      1.52 o 
  -8   3  16       11.19       18.88      2.78 o 
  -7   3  16       70.42       87.85      5.49 o 
  -6   3  16      148.54      154.91      6.10 o 
  -5   3  16        0.21        1.28      1.98 o 
  -4   3  16        2.20        0.51      1.94 o 
  -3   3  16      209.47      221.38      7.20 o 
  -2   3  16       12.73       23.96      3.11 o 
  -1   3  16     1053.19     1058.79     12.41 o 
   0   3  16       97.42       87.54      4.34 o 
   1   3  16      144.60      140.95      7.30 o 
   2   3  16       17.69       19.95      2.88 o 
   3   3  16      490.31      468.41      8.49 o 
   4   3  16      226.77      214.07      5.81 o 
   5   3  16        1.66        1.89      1.52 o 
   6   3  16      118.84      107.54      4.00 o 
   7   3  16        0.96        2.14      1.45 o 
   8   3  16       28.42       26.63      6.27 o 
   9   3  16        0.00       -0.96      1.77 o 
  -8   4  16       25.21       25.05      2.19 o 
  -7   4  16      346.18      375.03     10.21 o 
  -6   4  16       26.60       23.00      2.44 o 
  -5   4  16        1.35        1.85      1.78 o 
  -4   4  16      123.09      132.42      5.15 o 
  -3   4  16        2.26        4.43      1.81 o 
  -2   4  16        7.53        8.51      1.96 o 
  -1   4  16        7.34        8.15      1.72 o 
   0   4  16       66.79       66.88      3.89 o 
   1   4  16       29.66       26.82      2.77 o 
   2   4  16        0.77       -0.51      2.66 o 
   3   4  16      261.16      278.81     10.10 o 
   4   4  16       38.71       35.52      3.93 o 
   5   4  16       36.70       34.57      2.33 o 
   6   4  16       12.97       11.40      1.45 o 
   7   4  16       93.31       88.37      2.81 o 
   8   4  16        9.95        6.48      1.59 o 
  -5   5  16       98.78       85.16      4.11 o 
  -4   5  16       10.84       12.48      4.10 o 
  -3   5  16        8.50       22.25      1.95 o 
  -2   5  16      120.52      106.74      6.40 o 
  -1   5  16       36.13       33.48      2.91 o 
   0   5  16       43.21       40.40      3.05 o 
   1   5  16       74.10       76.16      3.53 o 
   2   5  16        4.78        5.21      1.33 o 
   3   5  16        2.52        3.08      1.22 o 
   4   5  16        0.66        1.03      1.02 o 
   5   5  16       14.32       10.32      1.78 o 
 -11   1  17       61.41       46.88      4.20 o 
 -10   1  17       44.58       35.60      2.89 o 
  -9   1  17       29.17       31.37      3.13 o 
  -8   1  17       97.00       80.97      3.86 o 
  -7   1  17        5.05        3.35      2.02 o 
  -6   1  17      176.49      162.57      5.68 o 
  -5   1  17       31.97       30.18      2.34 o 
  -4   1  17      151.11      139.58      4.94 o 
  -3   1  17      711.76      648.91     14.28 o 
  -2   1  17       82.11       67.90      2.99 o 
  -1   1  17       23.39       21.40      2.26 o 
   0   1  17       85.56       72.78      2.99 o 
   1   1  17      127.08      112.45      3.33 o 
   2   1  17        1.33        0.33      3.57 o 
   3   1  17        1.81        1.73      2.41 o 
   4   1  17       68.45       64.33      3.46 o 
   5   1  17      409.66      455.32      6.77 o 
   6   1  17       90.10       76.44      3.93 o 
   7   1  17        5.12        3.49      2.05 o 
   8   1  17        0.27        1.03      1.87 o 
   9   1  17        0.93        1.32      2.08 o 
  10   1  17        6.27        2.96      3.43 o 
  11   1  17      135.95      134.16      6.92 o 
 -11   2  17      128.83      145.07      7.55 o 
 -10   2  17      109.25       87.49      3.82 o 
  -9   2  17       81.37       93.50      6.45 o 
  -8   2  17       11.83        9.77      1.93 o 
  -7   2  17      364.11      353.97     11.96 o 
  -6   2  17       93.92       88.99      4.46 o 
  -5   2  17      333.38      296.69      7.69 o 
  -4   2  17      481.22      429.92      8.78 o 
  -3   2  17      125.65      110.37      5.01 o 
  -2   2  17       40.62       42.34      4.54 o 
  -1   2  17       81.90       67.35      3.27 o 
   0   2  17      417.95      377.39     12.32 o 
   1   2  17      376.85      337.18      7.97 o 
   2   2  17        0.26       -1.28      1.95 o 
   3   2  17       38.60       35.00      2.88 o 
   4   2  17      214.98      248.08      6.61 o 
   5   2  17        0.00       -0.93      1.64 o 
   6   2  17       58.26       62.06      3.07 o 
   7   2  17      188.19      214.84      6.50 o 
   8   2  17      141.04      154.72      9.86 o 
   9   2  17       12.79       17.19      2.78 o 
  10   2  17        0.10        0.04      1.01 o 
  -9   3  17        0.16       -1.41      1.41 o 
  -8   3  17        9.44       10.41      2.09 o 
  -7   3  17      210.20      205.50      6.47 o 
  -6   3  17      179.36      169.32      6.30 o 
  -5   3  17       16.96       14.71      2.29 o 
  -4   3  17        3.83        0.14      1.96 o 
  -3   3  17        8.90        8.38      1.74 o 
  -2   3  17       79.75       72.01      3.28 o 
  -1   3  17      573.07      546.86      9.99 o 
   0   3  17      626.39      621.19     20.51 o 
   1   3  17      282.02      266.40      7.82 o 
   2   3  17      402.01      368.92      9.05 o 
   3   3  17       12.26       11.45      2.53 o 
   4   3  17       89.82       96.32      3.70 o 
   5   3  17      196.51      217.97      5.75 o 
   6   3  17       84.23       86.36      3.55 o 
   7   3  17       30.77       29.43      2.17 o 
   8   3  17        2.94       -0.45      2.24 o 
   9   3  17       28.17       25.35      2.83 o 
  -8   4  17       73.85       50.74      3.43 o 
  -7   4  17       61.41       71.78      3.64 o 
  -6   4  17       43.00       35.44      3.18 o 
  -5   4  17       63.77       56.07      3.34 o 
  -4   4  17        6.74        5.01      1.87 o 
  -3   4  17       57.04       55.06      3.31 o 
  -2   4  17       37.50       30.87      2.09 o 
  -1   4  17      395.82      373.42      7.74 o 
   0   4  17      264.75      257.75      6.77 o 
   1   4  17        1.55        3.86      1.75 o 
   2   4  17        1.40        3.09      2.26 o 
   3   4  17      347.50      344.93     11.11 o 
   4   4  17      174.29      199.15      6.01 o 
   5   4  17       28.38       28.55      2.43 o 
   6   4  17       47.33       43.25      2.42 o 
   7   4  17       93.40       99.97      4.93 o 
  -3   5  17       16.35       10.83      2.40 o 
  -2   5  17        2.91        2.42      3.14 o 
  -1   5  17       12.60        9.84      1.87 o 
   0   5  17        0.17        3.51      2.38 o 
   1   5  17        3.77        5.41      1.55 o 
   2   5  17        9.99       11.31      1.52 o 
   3   5  17        9.49       11.43      1.36 o 
   4   5  17       39.41       39.01      2.09 o 
 -11   0  18      170.82      178.41     13.72 o 
 -10   0  18        0.97        0.94      2.02 o 
  -9   0  18      101.70      110.58      7.21 o 
  -8   0  18      101.80       85.73      6.74 o 
  -7   0  18       41.43       42.05      3.53 o 
  -6   0  18      327.13      345.17     13.85 o 
  -5   0  18      782.09      884.76     22.35 o 
  -4   0  18       67.52       87.76      7.20 o 
  -3   0  18      118.15      170.22      9.30 o 
  -2   0  18      683.64      756.50     17.51 o 
  -1   0  18        3.82        0.06      1.98 o 
   0   0  18        3.79        3.99      3.51 o 
   1   0  18        3.23        3.97      2.80 o 
   2   0  18      107.47      101.36      7.94 o 
   3   0  18      163.51      182.49      7.63 o 
   4   0  18      188.21      177.53      7.92 o 
   5   0  18      734.31      723.18     25.70 o 
   6   0  18      177.58      155.77      5.98 o 
   7   0  18       91.38       92.22      5.03 o 
   8   0  18       40.17       28.22      5.65 o 
   9   0  18        7.97        8.86      2.47 o 
  10   0  18        0.07       -2.20      2.20 o 
 -11   1  18        6.90        6.11      1.81 o 
 -10   1  18        8.90        9.15      1.68 o 
  -9   1  18      151.15      145.63      5.49 o 
  -8   1  18       54.52       53.32      4.19 o 
  -7   1  18       30.99       36.15      3.56 o 
  -6   1  18       92.26       89.25      5.18 o 
  -5   1  18       48.57       40.68      3.04 o 
  -4   1  18      324.00      301.25      9.23 o 
  -3   1  18      259.24      273.20      7.48 o 
  -2   1  18       39.74       43.61      3.41 o 
  -1   1  18      335.79      395.33      9.43 o 
   0   1  18        7.76        6.91      1.51 o 
   1   1  18       36.68       33.14      2.36 o 
   2   1  18       74.45       75.23      3.99 o 
   3   1  18       73.85       56.96      4.39 o 
   4   1  18      644.43      623.06      8.17 o 
   5   1  18        4.31        5.45      1.43 o 
   6   1  18      305.21      310.32      8.36 o 
   7   1  18       12.39        9.64      2.09 o 
   8   1  18        0.68        2.17      2.12 o 
   9   1  18       12.03        6.32      2.58 o 
  10   1  18       32.13       32.79      2.82 o 
 -10   2  18        0.43       -3.42      3.76 o 
  -9   2  18        0.22        0.56      2.04 o 
  -8   2  18      148.05      143.40      4.81 o 
  -7   2  18        0.01        1.15      1.73 o 
  -6   2  18      161.03      157.13      5.61 o 
  -5   2  18        0.30        1.56      2.05 o 
  -4   2  18       94.28      108.42      5.46 o 
  -3   2  18      218.11      218.39      7.33 o 
  -2   2  18     2203.79     2465.32     21.56 o 
  -1   2  18       22.35       25.59      2.48 o 
   0   2  18      212.98      194.62      6.01 o 
   1   2  18      161.00      170.56      6.53 o 
   2   2  18      167.48      184.22      6.85 o 
   3   2  18        4.47        3.73      1.92 o 
   4   2  18      101.39       93.31      3.87 o 
   5   2  18      180.90      157.44      4.70 o 
   6   2  18        4.69        3.30      1.48 o 
   7   2  18       36.04       34.85      2.50 o 
   8   2  18      120.72      121.48      6.64 o 
   9   2  18        0.69        2.48      2.42 o 
  10   2  18        0.34        1.96      1.19 o 
  -9   3  18       15.44       15.53      2.96 o 
  -8   3  18       18.00       22.31      2.22 o 
  -7   3  18        2.10        2.42      1.89 o 
  -6   3  18        0.87        3.98      2.23 o 
  -5   3  18        4.64       10.62      2.94 o 
  -4   3  18        0.03        5.93      2.32 o 
  -3   3  18      317.48      328.76      6.54 o 
  -2   3  18       14.19        9.91      1.75 o 
  -1   3  18      181.26      182.87      6.18 o 
   0   3  18        5.82        5.88      2.16 o 
   1   3  18       87.34       88.60      4.65 o 
   2   3  18       27.61       26.51      2.97 o 
   3   3  18      390.76      394.70     12.29 o 
   4   3  18       15.96       14.98      1.88 o 
   5   3  18       38.36       30.09      2.44 o 
   6   3  18       16.90       11.51      1.61 o 
   7   3  18        1.08       -1.22      1.22 o 
   8   3  18        6.95        6.47      2.27 o 
  -7   4  18        0.05        2.62      1.31 o 
  -6   4  18      115.50      139.50     10.17 o 
  -5   4  18        6.10        9.54      2.17 o 
  -4   4  18       38.21       35.28      3.35 o 
  -3   4  18       68.73       65.29      4.16 o 
  -2   4  18      122.98      135.21      4.45 o 
  -1   4  18        3.15        1.68      3.09 o 
   0   4  18       92.06      109.51      4.37 o 
   1   4  18      138.76      152.36      5.16 o 
   2   4  18      159.08      159.91      5.18 o 
   3   4  18       79.29       77.64      3.90 o 
   4   4  18        1.07        0.96      2.09 o 
   5   4  18       37.49       31.66      2.31 o 
   6   4  18        7.69       17.50      2.87 o 
  -3   5  18       29.41       23.10      2.94 o 
  -2   5  18       30.37       21.92      2.06 o 
  -1   5  18       33.37       28.23      2.18 o 
   1   5  18        2.66        1.30      2.34 o 
   2   5  18        2.28        1.22      4.07 o 
 -10   1  19       31.35       31.42      3.14 o 
  -9   1  19      105.25       91.37      5.86 o 
  -8   1  19       32.37       34.09      3.01 o 
  -7   1  19       36.20       39.66      3.50 o 
  -6   1  19       62.40       49.71      5.06 o 
  -5   1  19       55.66       45.72      3.21 o 
  -4   1  19       34.87       28.76      3.04 o 
  -3   1  19      102.11       91.90      4.86 o 
  -2   1  19      130.55      119.83      4.05 o 
  -1   1  19       72.09       73.34      3.26 o 
   0   1  19       79.86       70.83      3.91 o 
   1   1  19      286.60      285.74      5.90 o 
   2   1  19      429.77      412.50      8.28 o 
   3   1  19       91.25       96.60      3.44 o 
   4   1  19      339.33      339.11      6.12 o 
   5   1  19       20.62       19.04      1.77 o 
   6   1  19       58.84       50.80      2.94 o 
   7   1  19        0.76       -0.38      1.44 o 
   8   1  19       44.35       36.98      4.94 o 
   9   1  19        0.04       -1.20      1.87 o 
  10   1  19       32.51       30.16      2.29 o 
 -10   2  19      206.57      217.56      9.64 o 
  -9   2  19       27.09       26.44      5.36 o 
  -8   2  19        5.38        4.96      2.55 o 
  -7   2  19       19.51       18.36      2.96 o 
  -6   2  19        4.54        5.83      2.38 o 
  -5   2  19        2.45        0.53      2.16 o 
  -4   2  19       52.77       50.51      3.37 o 
  -3   2  19       14.94       12.00      2.17 o 
  -2   2  19      122.62      112.75      3.97 o 
  -1   2  19      499.81      465.46      8.64 o 
   0   2  19        8.68       10.12      2.07 o 
   1   2  19        1.43        3.07      2.38 o 
   2   2  19      569.88      613.55     12.08 o 
   3   2  19       65.18       65.30      3.66 o 
   4   2  19       25.79       22.86      2.27 o 
   5   2  19        2.92        4.54      1.61 o 
   6   2  19       85.54       92.72      3.36 o 
   7   2  19       58.69       61.48      3.23 o 
   8   2  19       69.94       76.54      7.70 o 
   9   2  19       67.47       73.04      9.72 o 
  -8   3  19       51.73       39.41      2.73 o 
  -7   3  19        9.76       15.24      2.18 o 
  -6   3  19      163.92      160.51      5.61 o 
  -5   3  19        7.79        3.37      2.16 o 
  -4   3  19      228.45      215.18      6.84 o 
  -3   3  19        0.04        0.80      1.58 o 
  -2   3  19      424.08      387.87      7.86 o 
  -1   3  19       19.62       21.28      2.03 o 
   0   3  19      104.48       98.07      4.77 o 
   1   3  19      217.57      214.78      6.90 o 
   2   3  19        3.15        3.95      2.42 o 
   3   3  19      125.97      127.58      5.27 o 
   4   3  19        0.12        2.27      1.92 o 
   5   3  19      216.73      223.74      5.24 o 
   6   3  19       94.76      119.66      3.59 o 
   7   3  19        4.17        2.73      1.12 o 
   8   3  19       14.78       10.52      2.11 o 
  -6   4  19        4.45        3.56      3.60 o 
  -5   4  19      100.78      100.47      4.35 o 
  -4   4  19        2.66        3.10      1.76 o 
  -3   4  19       95.39       94.77      5.14 o 
  -2   4  19        4.59        6.54      1.48 o 
  -1   4  19        6.47        4.85      1.94 o 
   0   4  19        0.00       -0.71      2.30 o 
   1   4  19       12.56        9.85      1.97 o 
   2   4  19      421.94      447.06     11.09 o 
   3   4  19      122.11      122.67      6.32 o 
   4   4  19        3.12        2.46      1.17 o 
   5   4  19      196.08      221.31      4.78 o 
   6   4  19       50.28       43.53      3.05 o 
   0   5  19        0.17        2.59      2.23 o 
 -10   0  20       11.75       17.71      1.79 o 
  -9   0  20       27.37       25.46      3.73 o 
  -8   0  20       31.28       38.27      3.39 o 
  -7   0  20       40.67       31.69      5.78 o 
  -6   0  20        5.46        8.22      2.96 o 
  -5   0  20      246.18      269.29     10.12 o 
  -4   0  20      331.94      358.08     11.68 o 
  -3   0  20        1.21        9.07      3.26 o 
  -2   0  20      650.31      690.24     13.98 o 
  -1   0  20       31.00       34.91      3.14 o 
   0   0  20      444.73      482.12     29.06 o 
   1   0  20       82.94       82.78      5.78 o 
   2   0  20       41.99       43.43      4.56 o 
   3   0  20      206.42      202.89      8.55 o 
   4   0  20     1524.01     1489.96     22.13 o 
   5   0  20       37.76       22.12      3.51 o 
   6   0  20       81.15       67.45      4.58 o 
   7   0  20      176.05      166.66      9.04 o 
   8   0  20       13.36        3.16      4.20 o 
   9   0  20      109.88      127.99     18.54 o 
 -10   1  20        5.22        2.12      3.51 o 
  -9   1  20       23.24       31.29      4.89 o 
  -8   1  20       21.11       26.90      2.54 o 
  -7   1  20        0.99        3.09      3.56 o 
  -6   1  20      173.99      190.74      6.19 o 
  -5   1  20      965.71     1063.71     20.18 o 
  -4   1  20      132.80      140.70      5.87 o 
  -3   1  20      287.33      318.81     10.29 o 
  -2   1  20      451.27      465.35      7.85 o 
  -1   1  20     1183.97     1282.01     13.47 o 
   0   1  20      392.19      413.64      7.95 o 
   1   1  20       57.14       58.56      3.00 o 
   2   1  20      103.39       92.55      3.41 o 
   3   1  20      121.20      119.92      3.86 o 
   4   1  20      155.45      152.28      4.18 o 
   5   1  20        0.10        1.78      1.36 o 
   6   1  20       29.07       36.43      3.24 o 
   7   1  20       32.61       27.41      2.93 o 
   8   1  20      236.95      264.36      8.17 o 
   9   1  20        3.67        2.87      1.79 o 
  -9   2  20       13.44       14.43      4.48 o 
  -8   2  20        5.97        8.18      2.30 o 
  -7   2  20       27.09       27.02      3.76 o 
  -6   2  20       80.35       77.29      5.84 o 
  -5   2  20        5.57        7.71      1.87 o 
  -4   2  20     1035.41     1164.20     20.92 o 
  -3   2  20      601.84      678.35     18.36 o 
  -2   2  20       15.26       14.03      2.64 o 
  -1   2  20      307.40      315.51      7.12 o 
   0   2  20      521.80      556.53      9.38 o 
   1   2  20      171.59      186.05      6.79 o 
   2   2  20      129.37      126.23      5.62 o 
   3   2  20      314.21      296.99      6.97 o 
   4   2  20        5.60        6.49      1.66 o 
   5   2  20       16.75       16.26      1.88 o 
   6   2  20       27.45       25.94      2.02 o 
   7   2  20       71.72       67.76      2.73 o 
   8   2  20        6.88        9.08      1.86 o 
   9   2  20       86.22       86.68      4.43 o 
  -8   3  20       20.21       20.89      2.58 o 
  -7   3  20        0.13        1.22      1.61 o 
  -6   3  20        9.34        4.60      1.95 o 
  -5   3  20       17.11       24.22      2.83 o 
  -4   3  20       66.97       84.63      4.47 o 
  -3   3  20       63.22       71.20      3.46 o 
  -2   3  20      114.51      111.38      4.30 o 
  -1   3  20       16.67       21.58      1.88 o 
   0   3  20        5.85        7.22      2.19 o 
   1   3  20      109.66      117.02      5.09 o 
   2   3  20       30.43       29.92      2.89 o 
   3   3  20      161.40      158.45      7.20 o 
   4   3  20        0.51        2.54      1.75 o 
   5   3  20      230.70      217.57      5.71 o 
   6   3  20      113.11       96.47      4.35 o 
   7   3  20        6.80        6.79      2.23 o 
  -6   4  20        0.25       -0.04      3.16 o 
  -5   4  20       32.93       33.25      2.46 o 
  -4   4  20       43.17       41.85      2.93 o 
  -3   4  20       45.17       56.22      3.38 o 
  -2   4  20       94.56       82.04      4.80 o 
  -1   4  20       27.19       36.55      3.16 o 
   0   4  20       19.38       20.70      2.60 o 
   1   4  20       13.30       13.97      1.77 o 
   2   4  20        0.95        0.35      1.40 o 
   3   4  20        4.46        6.63      1.26 o 
   4   4  20      176.77      157.69      7.13 o 
   5   4  20        0.82        1.72      1.03 o 
  -9   1  21        6.84        4.63      4.00 o 
  -8   1  21       26.58       24.49      5.99 o 
  -7   1  21      387.68      364.78     12.45 o 
  -6   1  21       66.76       84.02      5.87 o 
  -5   1  21        1.44        0.19      2.97 o 
  -4   1  21       94.76      111.58      7.09 o 
  -3   1  21      102.28       93.55      4.87 o 
  -2   1  21      233.28      211.32      7.10 o 
  -1   1  21      143.24      138.64      4.66 o 
   0   1  21      115.69      113.47      4.89 o 
   1   1  21      127.64      121.04      5.61 o 
   2   1  21      231.78      234.44      5.18 o 
   3   1  21        9.44        6.72      1.53 o 
   4   1  21        0.08       -0.27      1.34 o 
   5   1  21       13.88       11.99      1.84 o 
   6   1  21        1.17       -0.51      2.08 o 
   7   1  21       10.74        5.72      1.49 o 
   8   1  21       81.40       94.47      4.58 o 
   9   1  21       32.21       26.76      2.98 o 
  -9   2  21       40.56       47.57      4.93 o 
  -8   2  21       36.00       37.90      6.79 o 
  -7   2  21      346.73      357.80      9.65 o 
  -6   2  21        1.11       -0.81      2.47 o 
  -5   2  21      151.02      154.63      4.95 o 
  -4   2  21      172.43      169.77      5.40 o 
  -3   2  21      180.68      177.38      5.68 o 
  -2   2  21      116.56      105.20      4.54 o 
  -1   2  21        0.38        1.59      1.98 o 
   0   2  21       16.73       15.85      2.15 o 
   1   2  21      321.75      321.36      8.66 o 
   2   2  21      287.26      308.68      8.38 o 
   3   2  21      111.65      105.80      4.45 o 
   4   2  21       31.16       36.84      2.13 o 
   5   2  21        0.18       -0.79      1.14 o 
   6   2  21       17.76       26.92      2.01 o 
   7   2  21      287.34      314.52     10.45 o 
   8   2  21       16.07       12.79      2.02 o 
  -7   3  21       31.94       29.54      3.28 o 
  -6   3  21       12.16        7.73      1.86 o 
  -5   3  21       26.80       30.16      2.69 o 
  -4   3  21        0.87        4.20      2.05 o 
  -3   3  21      107.42      108.49      4.21 o 
  -2   3  21       36.52       30.57      2.45 o 
  -1   3  21       16.97       17.18      2.53 o 
   0   3  21       79.52       78.00      3.49 o 
   1   3  21       44.97       47.52      3.36 o 
   2   3  21      340.40      354.65      9.38 o 
   3   3  21       31.66       40.16      3.06 o 
   4   3  21       32.35       44.78      2.93 o 
   5   3  21        9.44       12.21      1.71 o 
   6   3  21        2.11        2.51      1.20 o 
  -5   4  21       42.16       40.81      3.75 o 
  -4   4  21        0.03        1.58      1.10 o 
  -3   4  21       12.83       15.73      1.86 o 
  -2   4  21        1.45        2.20      2.37 o 
  -1   4  21       21.23       22.40      2.56 o 
   0   4  21        0.88        2.51      1.65 o 
   1   4  21        7.94        6.42      1.25 o 
   2   4  21        6.70        4.13      1.93 o 
   3   4  21       15.18       13.25      1.41 o 
   4   4  21       48.47       49.87      2.13 o 
  -8   0  22      527.67      601.45     17.89 o 
  -7   0  22       23.10       21.73      5.93 o 
  -6   0  22        9.79        7.82      5.99 o 
  -5   0  22       54.08       53.95      5.02 o 
  -4   0  22        0.91        5.00      3.10 o 
  -3   0  22        2.37       -1.67      2.92 o 
  -2   0  22        4.75        4.06      4.23 o 
  -1   0  22        0.34        2.61      2.21 o 
   0   0  22      621.21      653.22     16.23 o 
   1   0  22      483.81      487.96     12.89 o 
   2   0  22       30.55       32.87      4.26 o 
   3   0  22       28.11       22.59      2.69 o 
   4   0  22        3.44        0.02      2.41 o 
   5   0  22        4.44        1.82      1.93 o 
   6   0  22       23.36       24.69      2.73 o 
   7   0  22       94.71       81.24     18.49 o 
   8   0  22        1.62        2.66      2.27 o 
  -9   1  22       15.45       12.23      3.58 o 
  -8   1  22      143.08      184.22     11.07 o 
  -7   1  22      460.57      492.56     29.59 o 
  -6   1  22        3.68        6.16      3.49 o 
  -5   1  22       34.02       35.22      4.50 o 
  -4   1  22       80.45       92.97      6.48 o 
  -3   1  22       15.37       19.13      4.06 o 
  -2   1  22        0.59        1.65      1.44 o 
  -1   1  22       23.15       22.65      2.73 o 
   0   1  22        1.72        5.91      1.62 o 
   1   1  22        0.01        1.61      1.70 o 
   2   1  22     1022.05     1077.16     12.01 o 
   3   1  22       52.89       44.15      2.44 o 
   4   1  22        0.05        1.47      1.41 o 
   5   1  22        0.06       -0.55      1.86 o 
   6   1  22       43.76       43.43      4.47 o 
   7   1  22       49.76       41.96      2.53 o 
   8   1  22       24.81       21.23      1.58 o 
  -8   2  22       16.37       16.24      2.76 o 
  -7   2  22       76.45       87.13      4.71 o 
  -6   2  22        5.28        3.06      7.09 o 
  -5   2  22       72.35       77.80      3.46 o 
  -4   2  22      155.40      176.29      5.30 o 
  -3   2  22        9.89       11.63      2.30 o 
  -2   2  22        0.00       -0.25      1.69 o 
  -1   2  22        0.68       -0.15      1.46 o 
   0   2  22       19.72       16.94      2.16 o 
   1   2  22      426.54      455.29      9.90 o 
   2   2  22       59.12       52.19      3.66 o 
   3   2  22      453.05      466.58      8.27 o 
   4   2  22       46.12       45.19      2.38 o 
   5   2  22        1.61        0.59      1.33 o 
   6   2  22       19.09       17.56      1.74 o 
   7   2  22        2.58        2.81      1.60 o 
  -7   3  22       16.07       18.49      2.35 o 
  -6   3  22       34.70       40.76      3.61 o 
  -5   3  22       62.43       73.72      4.35 o 
  -4   3  22       50.23       59.33      3.31 o 
  -3   3  22        2.37        3.99      1.47 o 
  -2   3  22       41.06       48.23      2.70 o 
  -1   3  22       67.77       58.07      3.10 o 
   0   3  22        0.08        1.01      1.43 o 
   1   3  22        3.90        6.44      1.60 o 
   2   3  22        1.31       -1.39      1.62 o 
   3   3  22        5.86        2.21      2.03 o 
   4   3  22        9.27       10.06      1.61 o 
   5   3  22        7.71       11.36      1.63 o 
   6   3  22      106.23      101.58      4.21 o 
  -4   4  22       19.75       38.11      3.45 o 
  -3   4  22       60.03       64.73      4.79 o 
  -2   4  22       21.75       11.62      2.83 o 
  -1   4  22      140.12      130.64      7.56 o 
   0   4  22        3.58        2.04      3.19 o 
   1   4  22        0.33        1.60      2.64 o 
   2   4  22       39.18       35.76      1.74 o 
   3   4  22        0.08        0.44      0.96 o 
  -8   1  23       92.36       97.80      7.49 o 
  -7   1  23       12.30       25.29      6.15 o 
  -6   1  23       10.69        7.55      5.45 o 
  -5   1  23       57.19       59.89      7.89 o 
  -4   1  23      127.70      111.32      6.83 o 
  -3   1  23       52.81       48.19      4.96 o 
  -2   1  23      292.66      283.71     21.40 o 
  -1   1  23        5.59        5.94      1.66 o 
   0   1  23       23.21       17.20      2.86 o 
   1   1  23        0.52       -0.21      1.62 o 
   2   1  23      109.04      120.15      4.01 o 
   3   1  23       13.55       19.15      1.73 o 
   4   1  23      245.61      283.17      6.31 o 
   5   1  23       40.74       48.47      4.79 o 
   6   1  23        2.12        2.19      1.29 o 
   7   1  23      223.95      246.16     12.74 o 
   8   1  23       32.08       17.35      3.14 o 
  -7   2  23        5.03        1.66      4.44 o 
  -6   2  23       55.23       47.79      3.85 o 
  -5   2  23        6.25        6.26      1.72 o 
  -4   2  23        0.97       -0.95      1.72 o 
  -3   2  23        3.32        0.54      1.57 o 
  -2   2  23        9.75        9.86      1.96 o 
  -1   2  23        3.91        3.49      1.53 o 
   0   2  23       24.09       22.73      2.66 o 
   1   2  23       12.35       11.87      2.30 o 
   2   2  23       72.42       69.77      3.42 o 
   3   2  23       59.77       61.74      3.56 o 
   4   2  23       45.46       48.55      3.07 o 
   5   2  23       15.13       13.68      1.75 o 
   6   2  23        0.44       -0.63      1.27 o 
   7   2  23       21.09       13.62      2.82 o 
  -6   3  23       47.84       30.69      2.99 o 
  -5   3  23        2.37        2.83      1.39 o 
  -4   3  23        0.24       -1.24      1.33 o 
  -3   3  23      160.68      151.71      3.84 o 
  -2   3  23       77.86       66.33      2.78 o 
  -1   3  23       17.68       23.65      2.47 o 
   0   3  23      137.92      133.68      5.14 o 
   1   3  23       71.05       68.38      4.96 o 
   2   3  23        5.16        4.28      1.33 o 
   3   3  23        3.95        3.45      1.89 o 
   4   3  23        1.82       -0.59      1.09 o 
   5   3  23       91.50       92.74      4.36 o 
  -1   4  23        7.42        5.95      2.00 o 
   0   4  23       16.95       10.86      1.75 o 
  -7   0  24       24.45       24.28      4.30 o 
  -6   0  24      490.21      559.38     17.96 o 
  -5   0  24       55.39       50.07      6.91 o 
  -4   0  24       98.45       88.45      9.36 o 
  -3   0  24        8.74        6.27      5.34 o 
  -2   0  24       20.02       31.90      7.41 o 
  -1   0  24       40.13       38.80      3.69 o 
   0   0  24       27.05       25.84      4.00 o 
   1   0  24        0.83        2.49      2.54 o 
   2   0  24       39.00       41.26      4.41 o 
   3   0  24       49.27       57.08      3.77 o 
   4   0  24        7.70        7.13      1.98 o 
   5   0  24       38.35       41.27      3.19 o 
   6   0  24        3.54        1.79      2.17 o 
   7   0  24       44.67       50.38      4.32 o 
  -7   1  24       22.40       25.69      5.29 o 
  -6   1  24       32.39       26.43      4.00 o 
  -5   1  24      130.13      160.59     13.82 o 
  -4   1  24      188.74      229.45      8.65 o 
  -3   1  24       35.41       49.51     12.12 o 
  -2   1  24       34.38       60.48      9.42 o 
  -1   1  24      208.75      231.28      8.98 o 
   0   1  24       26.44       25.26      2.82 o 
   1   1  24       33.81       30.22      3.36 o 
   2   1  24      523.09      569.66      8.89 o 
   3   1  24       97.66      100.85      3.31 o 
   4   1  24        5.67        4.91      2.60 o 
   5   1  24       45.27       45.57      2.47 o 
   6   1  24       25.88       22.60      2.73 o 
   7   1  24      120.05      130.64      3.32 o 
  -7   2  24       23.51       33.76      4.62 o 
  -6   2  24        0.01       -2.42      2.42 o 
  -5   2  24       35.58       33.01      3.44 o 
  -4   2  24       80.72       85.54      3.91 o 
  -3   2  24       63.89       69.03      3.83 o 
  -2   2  24        0.01       -2.04      2.04 o 
  -1   2  24        1.90        2.46      1.83 o 
   0   2  24      613.60      652.02     14.52 o 
   1   2  24        2.76        4.04      1.99 o 
   2   2  24       38.82       29.29      2.61 o 
   3   2  24       67.89       64.25      3.34 o 
   4   2  24        4.21        5.86      1.48 o 
   5   2  24        5.99        7.81      1.91 o 
   6   2  24       28.20       21.31     10.23 o 
  -5   3  24       53.43       42.86      3.13 o 
  -4   3  24        2.34        1.15      1.20 o 
  -3   3  24        1.21        0.00      0.93 o 
  -2   3  24      336.20      402.37      8.25 o 
  -1   3  24       21.43       12.88      2.31 o 
   0   3  24       58.76       52.39      3.74 o 
   1   3  24        7.25        7.85      1.16 o 
   2   3  24       61.91       58.43      2.26 o 
   3   3  24       40.02       38.33      2.14 o 
   4   3  24       29.87       26.95      1.90 o 
  -7   1  25       60.74       60.86      5.39 o 
  -6   1  25       15.42       12.89      4.67 o 
  -5   1  25       88.94       87.78      5.11 o 
  -4   1  25        5.86        4.28      2.79 o 
  -3   1  25       94.33       98.28      8.38 o 
  -2   1  25       56.40       55.10      5.15 o 
  -1   1  25      208.64      205.58      8.80 o 
   0   1  25       13.85       16.99      2.37 o 
   1   1  25        9.37       11.53      2.09 o 
   2   1  25        1.06        0.83      1.79 o 
   3   1  25      115.59      112.05      5.99 o 
   4   1  25        0.50        1.90      1.23 o 
   5   1  25        9.76       14.27      1.55 o 
   6   1  25        8.32        7.44      2.30 o 
  -6   2  25       16.59       12.52      3.28 o 
  -5   2  25       55.33       59.00      6.17 o 
  -4   2  25       24.51       20.43      1.98 o 
  -3   2  25        8.28        8.64      2.20 o 
  -2   2  25       64.48       71.25      4.83 o 
  -1   2  25        6.70        9.62      2.81 o 
   0   2  25        0.49        0.43      1.68 o 
   1   2  25      178.72      191.70      5.94 o 
   2   2  25      114.03      111.86      4.00 o 
   3   2  25       42.33       41.01      2.44 o 
   4   2  25       60.07       64.69      7.24 o 
   5   2  25       12.31       12.99      1.54 o 
  -2   3  25      130.60      114.25     10.61 o 
  -1   3  25       56.16       47.87      8.59 o 
   0   3  25        0.21        1.60      1.31 o 
   1   3  25      154.28      164.15      8.74 o 
   2   3  25        2.01        1.38      0.84 o 
  -6   0  26      305.61      237.48      8.62 o 
  -5   0  26      248.21      279.06     10.49 o 
  -4   0  26      260.78      339.24     13.01 o 
  -3   0  26      618.46      783.50     20.92 o 
  -2   0  26       38.48       51.30      6.80 o 
  -1   0  26       69.66       59.88      7.18 o 
   0   0  26       17.50       16.48      2.14 o 
   1   0  26      186.02      191.28      5.43 o 
   2   0  26        0.09        0.24      1.36 o 
   3   0  26      161.08      185.55      4.89 o 
   4   0  26       43.84       36.77      3.97 o 
   5   0  26        0.02        0.78      1.63 o 
  -6   1  26      218.27      232.34      9.33 o 
  -5   1  26        2.79        6.45      1.88 o 
  -4   1  26        0.05       -2.43      2.43 o 
  -3   1  26       24.28       22.28      3.15 o 
  -2   1  26        0.39       -1.65      2.37 o 
  -1   1  26        6.00        7.53      2.76 o 
   0   1  26       10.00       10.47      1.73 o 
   1   1  26      100.43       90.44      4.12 o 
   2   1  26      132.03      138.48      4.34 o 
   3   1  26      111.60      106.00      4.39 o 
   4   1  26        8.90        8.31      1.63 o 
   5   1  26       12.46        9.31      1.58 o 
  -5   2  26        7.04        6.22      2.82 o 
  -4   2  26       35.13       41.96      5.31 o 
  -3   2  26        3.88        6.22      2.52 o 
  -2   2  26        1.36       -2.29      2.29 o 
  -1   2  26       27.92       36.25      7.17 o 
   0   2  26       18.24       16.51      2.64 o 
   1   2  26       16.65       13.17      1.62 o 
   2   2  26       77.02       59.43      4.73 o 
   3   2  26      247.36      242.09     10.62 o 
   4   2  26       74.66       63.64      2.75 o 
  -4   1  27       27.56       25.08      2.58 o 
  -3   1  27       27.39       30.84      3.04 o 
  -2   1  27       90.80      109.96      5.36 o 
  -1   1  27       58.94       62.35      4.20 o 
   0   1  27       55.85       54.74      7.40 o 
   1   1  27        1.54        1.47      1.00 o 
   2   1  27        8.78        9.30      1.57 o 
   3   1  27       25.31       31.73      1.93 o 
   4   1  27        5.60        6.27      1.55 o 
  -3   2  27       37.18       29.05      3.72 o 
  -2   2  27       24.59       23.70      2.27 o 
  -1   2  27       26.53       21.51      2.30 o 
   0   2  27       19.74       22.24      3.44 o 
   1   2  27      151.36      166.47      5.06 o 
   2   2  27       59.97       62.96      4.76 o 
  -4   0  28       76.89       67.25      4.54 o 
  -3   0  28       10.98       12.70      2.88 o 
  -2   0  28        5.64        3.53      2.15 o 
  -1   0  28       59.02       69.36      3.61 o 
   0   0  28      116.86      111.73     12.92 o 
   1   0  28       27.79       22.12      3.27 o 
  -3   1  28       14.22       12.17      2.60 o 
  -2   1  28       62.84       66.66      2.81 o 
  -1   1  28        7.32        6.65      3.48 o 
   0   1  28       41.36       40.99      2.83 o 
   1   1  28      117.74      116.66      7.28 o 
   2   1  28        0.31       -0.19      2.16 o 
                                                 
